# Supplementary material for: Dataset on the effect of perceived educational support on entrepreneurial intention among Vietnamese students
Source: Data Brief. 2021 Jan 20;35:106761. doi: 10.1016/j.dib.2021.106761 (PMC7840465; doi:10.1016/j.dib.2021.106761)
Supplement: Supplementary file 3 [file mmc3.csv]

EI1	EI2	EI3	EI4	EI5	EI6	ATE1	ATE2	ATE3	ATE4	ATE5	SN1	SN2	SN3	PBC1	PBC2	PBC3	PBC4	PBC5	PBC6	ESE1	ESE2	ESE3	ESE4	ESE5	UE1	UE2	UE3
3	4	4	4	4	4	4	5	4	3	3	3	4	4	3	2	3	3	2	3	4	3	3	3	3	4	4	4
3	4	4	4	3	3	4	4	4	4	4	4	4	4	3	2	3	3	3	3	3	3	3	3	3	2	2	2
3	2	2	3	2	3	4	3	5	3	2	5	4	3	2	2	3	2	2	3	3	4	3	4	3	1	1	2
4	5	5	5	5	5	4	4	5	4	5	5	5	5	4	4	4	4	5	4	4	4	4	4	4	3	4	4
4	5	5	5	5	5	3	3	5	3	4	5	5	5	4	3	4	4	3	3	5	4	4	4	5	5	5	5
3	3	4	4	3	4	3	3	4	3	3	4	4	4	2	2	3	2	2	2	4	4	3	3	2	4	3	4
3	3	3	3	3	3	5	3	5	4	3	3	3	3	2	3	2	2	2	2	4	3	3	3	3	3	3	3
4	4	5	4	4	4	4	5	5	4	4	3	3	3	3	3	3	3	3	4	4	3	3	3	4	3	4	3
3	4	4	5	5	4	4	3	4	3	4	4	4	4	4	2	3	3	2	3	3	4	4	3	4	2	2	3
3	2	3	2	2	4	2	2	4	3	2	5	4	4	2	2	3	4	2	4	3	3	4	3	3	3	3	4
3	3	5	4	5	5	3	3	4	2	4	5	3	4	2	2	2	4	4	3	4	4	4	3	5	1	1	1
3	3	3	3	3	3	4	3	5	3	3	4	4	4	2	1	2	3	2	4	4	3	4	4	3	3	2	4
4	5	3	4	3	4	3	3	5	5	4	3	4	4	1	1	4	2	1	3	4	2	1	1	3	3	3	2
3	4	3	4	3	3	4	3	2	5	5	2	3	4	2	1	1	2	2	3	4	3	4	3	2	4	4	5
3	3	4	3	2	2	4	3	4	3	2	4	4	4	2	2	2	2	2	2	3	3	2	3	2	3	2	2
4	4	4	5	4	3	4	3	5	4	4	5	5	5	1	1	1	2	1	2	3	2	2	2	2	3	3	3
4	4	4	4	5	5	3	4	4	4	4	3	5	5	2	2	2	3	3	3	3	3	3	4	4	4	4	4
3	4	3	5	4	4	5	4	5	4	4	5	4	4	3	2	2	3	3	3	3	3	4	4	4	4	2	5
5	4	4	4	4	5	3	5	5	5	4	4	4	4	2	1	2	4	2	4	4	3	2	4	4	5	5	5
3	5	3	3	4	4	4	4	5	4	4	5	5	5	3	3	3	3	2	3	4	4	4	4	4	4	4	3
3	3	3	4	3	3	4	3	4	4	3	4	4	4	2	2	2	3	2	2	3	3	2	2	2	2	2	2
2	4	3	4	3	3	2	2	4	3	2	3	3	3	1	2	3	2	1	2	4	3	3	3	3	2	2	2
2	3	2	2	2	2	3	3	4	2	4	4	4	3	2	2	2	2	2	2	2	3	3	3	3	2	2	4
3	3	3	4	3	3	4	3	4	4	3	4	4	4	2	2	2	3	2	2	3	3	2	2	2	2	2	2
2	5	5	5	5	5	2	5	5	5	5	3	3	3	2	3	3	3	4	3	4	5	5	4	4	1	1	4
3	3	2	4	3	3	4	3	4	3	3	4	4	4	2	2	4	3	2	4	4	4	3	4	3	2	2	3
3	3	3	4	3	4	4	3	5	4	4	4	4	4	3	2	2	2	2	2	3	3	3	4	2	3	3	3
3	3	3	4	3	3	3	3	4	4	3	3	3	3	2	2	2	3	1	3	3	3	3	3	2	4	3	3
3	3	3	4	3	3	4	4	3	3	3	4	4	3	2	1	2	2	1	2	4	3	4	2	2	4	2	4
4	4	4	4	4	4	5	5	5	5	5	5	5	5	5	5	5	5	5	5	5	5	5	5	5	3	3	3
3	4	4	3	3	3	3	4	3	4	4	5	5	5	2	2	2	4	2	3	4	3	3	3	3	4	4	4
4	4	3	3	3	3	4	4	3	3	3	3	4	4	2	3	3	3	1	1	3	3	3	3	3	3	3	3
3	4	4	5	4	4	3	4	5	5	5	4	5	4	3	2	3	3	2	4	3	4	3	3	3	3	3	3
4	3	3	3	2	3	3	3	4	2	2	3	4	4	3	3	3	2	2	1	2	2	3	2	2	2	3	2
2	5	5	5	5	5	3	4	5	3	4	5	3	4	2	1	2	2	3	3	3	3	3	4	4	4	3	3
3	4	4	4	4	1	3	4	4	4	4	3	4	4	2	3	2	3	4	3	4	3	4	4	4	4	4	4
3	4	3	3	3	4	5	3	4	5	4	5	5	5	2	2	2	1	1	3	4	4	2	3	2	4	5	4
5	5	5	5	5	5	5	5	5	5	5	3	4	5	2	3	3	2	3	4	4	4	3	4	5	4	2	3
2	3	2	4	3	2	3	3	5	3	3	4	4	4	1	2	4	3	2	3	3	4	2	2	3	2	4	3
4	4	4	4	5	5	4	4	5	5	4	3	4	3	3	2	2	2	3	3	3	3	3	4	4	5	5	5
5	5	5	5	5	5	5	5	5	5	5	5	5	5	5	4	5	4	5	4	5	5	5	5	5	4	5	4
4	5	4	4	4	4	3	4	4	4	4	3	4	4	3	4	4	3	2	3	4	3	3	4	3	4	4	4
4	4	5	4	4	5	4	3	4	4	4	5	4	4	3	3	3	3	3	3	4	4	4	3	3	2	4	3
2	3	3	3	3	4	4	3	3	2	3	3	4	4	3	3	4	4	2	2	4	4	5	4	4	4	3	3
4	4	4	5	5	5	4	4	5	5	4	5	2	2	3	2	2	2	3	5	4	3	2	4	3	4	3	5
3	4	3	2	2	1	4	3	3	3	3	4	4	4	2	1	2	2	1	3	3	3	1	2	1	3	3	3
3	4	4	4	4	4	2	3	3	3	3	5	5	5	2	1	4	4	2	5	4	4	3	3	3	4	5	5
5	5	3	3	3	3	4	4	5	5	5	4	4	4	3	2	2	3	2	2	4	4	2	2	2	5	4	5
3	2	2	2	2	2	4	2	5	3	2	4	3	3	3	2	2	2	2	4	4	4	2	3	3	1	1	1
2	3	3	3	3	3	4	2	3	3	3	3	3	3	2	2	2	2	1	3	3	3	2	3	3	3	3	3
3	2	2	2	2	2	3	2	3	3	2	4	4	4	2	2	2	2	2	3	3	3	3	3	2	4	3	3
3	3	3	3	3	3	3	3	4	3	3	4	4	4	2	3	3	2	2	3	3	3	3	3	3	2	2	2
3	5	5	5	5	5	4	5	5	5	5	3	3	3	3	3	3	4	4	4	4	4	4	4	4	5	5	5
2	3	3	3	3	4	3	4	3	3	4	4	4	3	2	2	2	2	2	2	4	3	3	3	3	4	3	4
3	2	3	4	3	3	2	3	4	3	3	3	3	3	2	2	2	2	2	2	2	3	3	3	3	2	2	3
4	2	2	2	2	2	2	4	4	3	2	3	4	5	2	2	3	2	2	2	2	2	2	3	2	4	4	3
4	4	4	4	3	3	2	4	4	4	4	4	4	4	2	2	1	2	1	2	1	4	3	3	3	4	4	3
5	5	5	5	5	5	5	5	2	5	5	4	4	3	2	4	3	3	5	5	4	5	3	5	3	1	3	1
4	4	3	3	3	3	4	4	4	4	4	3	3	3	3	2	2	2	2	2	2	3	3	4	3	4	4	3
4	5	5	4	5	5	2	5	2	4	5	5	5	3	2	2	2	2	3	4	5	5	5	3	4	4	4	2
3	3	4	4	4	4	3	3	4	3	4	3	3	3	3	3	3	3	2	4	3	3	2	3	2	3	3	3
3	3	3	3	3	2	4	3	4	4	3	4	4	4	2	2	2	2	2	3	4	3	4	4	4	2	2	4
3	3	3	4	3	3	3	3	4	4	4	4	4	4	3	2	2	2	2	3	3	3	2	3	3	4	4	4
1	4	4	5	3	4	2	3	4	3	2	2	2	3	3	1	3	4	2	2	4	3	3	3	3	3	4	3
5	5	5	5	5	5	5	5	5	5	5	3	3	3	2	3	2	3	3	5	5	3	3	3	3	5	5	5
2	4	3	5	5	5	4	4	4	3	3	4	4	4	3	2	3	1	2	3	4	3	2	4	3	2	2	3
4	5	5	4	5	5	4	5	5	5	5	4	4	4	2	3	4	3	4	4	4	4	4	4	5	3	3	3
3	5	4	4	4	4	2	3	4	3	3	3	3	4	3	2	3	3	3	3	3	3	2	3	2	4	4	4
3	3	5	5	5	5	4	3	5	1	2	5	3	3	5	5	5	5	5	5	5	5	3	5	5	5	5	5
3	2	2	1	1	1	4	3	4	3	2	3	4	3	1	2	2	4	2	3	4	3	2	2	1	3	3	2
2	4	5	5	4	4	4	4	4	4	3	5	5	5	3	4	3	4	4	3	4	3	4	4	3	3	2	3
3	4	4	5	4	5	4	4	5	4	3	4	5	5	2	2	2	3	3	4	4	3	2	4	2	5	4	4
3	5	4	4	4	4	4	4	5	4	3	4	4	4	3	3	3	3	4	3	4	3	3	3	3	3	3	3
3	2	3	2	1	1	5	3	3	4	3	3	4	3	1	1	1	3	1	2	3	3	2	2	2	3	4	3
3	3	2	1	1	1	3	4	3	3	2	3	3	3	3	2	2	4	1	2	4	3	4	4	3	4	3	2
3	4	3	5	4	4	4	4	4	3	3	4	4	4	2	2	3	2	2	4	4	3	2	3	2	5	4	4
4	4	4	3	3	3	4	4	4	4	4	3	3	3	3	3	3	3	4	4	4	4	3	4	4	4	4	4
3	2	2	2	2	2	4	3	4	3	3	4	4	4	2	2	2	2	2	2	3	3	2	2	2	3	3	3
3	5	5	5	5	5	4	2	5	4	4	3	3	3	3	3	3	3	3	5	4	4	5	5	4	4	3	5
2	4	4	5	4	5	5	3	4	5	4	2	5	3	2	2	2	2	2	3	4	4	3	4	3	3	2	2
1	4	4	4	2	4	4	4	3	4	4	4	4	4	2	2	2	4	2	3	4	4	4	4	4	2	4	2
4	3	3	3	3	3	4	4	4	4	4	4	4	4	2	2	2	3	3	3	4	3	3	3	3	4	4	4
5	5	5	5	5	5	5	5	5	3	5	5	5	4	2	5	4	4	3	4	5	3	4	4	4	4	3	5
1	3	2	2	2	2	4	3	2	3	3	2	3	3	2	2	2	3	2	3	4	3	3	3	2	4	3	4
2	4	3	3	3	3	3	4	4	3	2	2	4	4	2	2	2	2	2	2	4	3	2	2	2	2	2	2
2	3	4	4	4	3	3	3	4	3	3	4	4	4	2	2	2	2	3	4	4	3	4	4	3	3	4	3
2	1	2	2	2	2	4	4	3	2	2	5	4	4	1	1	1	1	1	2	4	3	4	4	4	1	1	3
5	1	2	3	4	4	5	1	3	2	2	3	3	4	3	2	3	3	2	5	5	4	4	4	4	5	5	5
3	3	3	4	3	4	3	3	4	3	3	3	3	3	3	3	3	3	3	3	4	3	4	4	3	4	4	4
1	3	3	3	3	3	4	3	4	4	3	4	4	4	2	2	2	2	2	3	4	3	3	3	3	4	3	4
4	3	4	5	4	5	5	4	5	4	4	4	4	4	3	3	3	4	3	4	4	3	3	4	3	4	3	4
3	3	3	3	3	3	4	3	4	3	3	3	4	4	2	2	2	2	2	3	3	3	3	3	3	2	2	2
3	2	4	4	4	5	5	5	5	4	4	5	4	4	1	2	2	4	3	5	5	4	4	4	2	4	4	4
4	5	5	4	5	5	4	4	5	3	4	5	4	4	2	3	2	4	4	4	4	4	5	4	3	5	5	4
3	3	2	3	3	2	2	2	3	3	2	3	3	3	1	1	1	1	2	1	2	1	1	1	1	3	3	3
3	1	3	3	3	2	4	2	3	3	2	1	2	2	2	2	2	2	2	2	4	3	4	4	3	5	5	5
2	4	4	4	4	5	3	4	4	3	3	3	3	3	3	1	2	2	2	3	4	3	4	4	4	3	3	4
3	4	3	3	3	3	4	4	4	3	4	4	4	4	4	3	4	3	2	3	4	4	4	4	3	4	4	4
3	3	2	4	3	3	2	4	4	4	3	3	2	4	2	2	2	2	2	3	2	3	2	4	3	3	3	4
5	4	5	5	5	5	2	5	4	4	4	5	3	3	2	3	2	3	3	2	4	3	4	4	3	3	2	1
3	4	3	4	3	3	4	4	4	4	4	4	4	4	2	2	3	3	2	4	4	3	3	4	3	3	3	3
3	4	4	5	4	5	2	3	5	4	4	5	4	4	2	2	2	3	2	4	4	3	3	4	3	2	2	3
3	3	3	2	2	2	4	3	4	4	3	5	3	4	2	2	3	2	2	3	4	3	3	4	3	3	3	3
2	3	4	3	3	3	2	3	3	3	3	4	4	4	2	2	2	2	2	3	3	3	3	3	3	3	3	3
3	3	3	3	3	3	5	3	4	3	4	5	5	5	2	2	3	3	3	5	4	4	3	4	4	5	5	5
2	3	3	2	3	2	1	3	3	2	3	4	4	4	3	2	2	2	2	4	4	3	3	4	3	5	5	5
3	2	2	2	2	2	4	2	4	3	2	3	3	3	5	4	4	4	4	3	3	3	3	4	3	4	3	3
4	3	3	3	3	3	4	3	4	3	3	4	4	4	3	3	3	2	2	2	3	3	2	3	3	3	2	3
3	3	3	3	3	3	4	3	4	3	3	2	2	2	2	2	2	2	2	3	4	3	3	3	3	2	3	2
2	2	3	2	3	2	3	2	3	2	2	4	4	4	2	2	3	2	2	3	4	2	3	3	2	4	4	3
3	2	3	3	3	3	4	3	4	3	2	5	5	5	3	2	3	2	2	3	4	4	3	4	3	4	4	4
4	4	4	5	5	5	3	4	4	4	4	5	4	3	3	3	4	3	3	4	4	4	3	4	3	4	3	2
3	3	3	3	3	3	4	3	4	3	3	4	4	4	2	2	2	3	2	3	3	3	3	3	3	4	4	3
4	5	4	4	5	5	2	3	4	4	4	3	2	2	3	3	3	3	4	4	4	4	4	4	4	4	4	4
4	4	4	4	3	3	4	3	4	4	3	3	4	4	2	2	3	2	2	3	4	3	4	4	4	2	2	3
4	4	4	4	3	3	2	4	4	4	4	5	5	5	3	3	3	3	2	4	4	4	3	3	3	4	4	4
4	5	4	3	3	3	4	4	5	5	5	5	5	5	3	3	4	2	3	4	4	4	3	4	4	4	4	3
3	3	3	2	3	3	3	3	4	3	3	4	4	4	3	2	2	2	2	3	3	4	3	4	3	2	3	2
2	2	2	2	2	3	4	3	4	3	3	5	4	3	3	2	2	2	2	4	4	3	4	4	2	2	3	3
1	3	2	2	1	2	5	3	4	3	2	4	3	3	1	2	3	3	2	3	3	2	1	2	2	2	2	3
4	3	4	3	3	3	5	4	3	5	4	3	4	2	3	3	3	4	3	5	4	3	4	4	4	3	3	4
3	4	4	4	3	3	2	5	5	3	3	5	5	5	3	3	2	2	1	4	5	3	2	3	3	3	3	3
2	3	3	2	2	3	2	3	4	3	2	3	3	3	1	2	2	2	1	2	4	3	3	3	3	3	2	1
3	2	2	2	2	2	3	2	2	2	2	3	3	3	2	2	2	1	2	2	2	2	2	2	2	3	3	3
3	2	2	2	3	1	2	2	3	4	3	2	4	4	3	2	2	2	1	2	3	3	2	2	2	2	1	3
2	1	1	2	2	2	3	2	2	2	2	1	1	1	2	2	2	2	1	2	3	3	3	3	3	4	2	3
3	4	5	5	4	3	4	4	5	5	4	5	5	5	3	2	3	3	4	4	4	3	4	4	4	5	5	5
3	3	3	4	3	2	2	3	4	3	3	2	4	3	2	2	2	3	2	3	3	3	3	4	3	2	2	2
2	4	4	4	4	5	4	2	5	3	4	4	3	2	2	2	2	2	2	5	4	4	4	4	3	4	3	5
3	4	5	5	4	4	3	3	5	4	3	5	5	5	3	2	2	2	4	5	5	4	3	5	3	4	4	3
4	5	4	5	5	5	4	4	5	5	5	4	4	4	3	3	3	4	4	4	4	4	5	5	4	2	2	2
4	5	4	3	3	3	4	4	3	4	3	4	4	4	3	3	4	4	3	5	5	5	4	4	3	4	5	4
3	3	3	3	3	3	4	3	3	3	3	2	4	2	2	2	2	2	2	2	4	4	3	3	4	2	2	3
2	2	3	4	3	3	3	4	4	3	3	4	4	3	2	2	2	3	2	4	4	3	2	3	3	4	3	2
2	2	2	2	2	2	3	2	3	2	2	3	3	3	3	2	2	3	2	2	3	3	2	2	3	4	4	4
3	4	4	4	4	3	3	4	3	3	4	4	4	3	3	2	2	2	2	3	3	3	3	3	3	3	3	3
3	3	4	4	3	4	4	4	4	4	3	4	3	3	3	3	3	3	3	3	4	3	4	4	3	4	3	3
3	4	4	4	3	3	4	4	4	4	4	4	5	4	3	3	3	2	2	4	4	3	3	4	3	3	3	3
3	2	3	3	2	3	4	3	4	3	3	3	4	4	2	2	2	2	4	3	4	3	4	4	3	2	1	3
4	4	5	3	3	4	4	4	5	4	3	4	4	4	2	2	2	2	2	2	3	3	3	3	3	4	2	4
3	4	3	4	4	4	4	4	4	3	3	4	4	4	3	2	3	3	3	3	3	4	3	3	3	1	1	1
4	4	5	4	4	4	4	5	5	4	4	4	4	4	3	2	2	4	4	3	4	4	4	4	4	3	3	3
1	3	3	5	3	5	5	5	5	5	5	5	5	5	3	3	5	5	2	3	2	3	2	5	3	3	3	3
3	3	3	4	3	3	3	3	4	3	3	3	3	3	3	3	3	3	3	3	3	3	3	3	3	3	3	3
2	4	4	5	5	4	3	3	4	3	3	2	3	3	2	3	4	4	3	3	4	4	4	4	4	4	4	4
2	2	3	3	3	2	4	3	3	3	2	2	4	3	2	2	2	4	2	3	3	2	2	2	2	2	2	3
3	2	2	2	2	2	4	3	3	3	3	3	3	2	2	2	2	4	2	2	4	2	3	3	3	2	4	3
4	4	4	5	5	5	4	4	5	4	5	3	5	4	4	4	5	4	4	4	4	5	4	5	4	5	5	5
2	3	3	4	4	4	3	3	4	5	4	4	4	4	2	2	4	3	2	3	4	3	3	4	3	4	4	4
2	4	3	4	4	4	3	4	4	4	5	5	5	3	2	3	4	3	3	4	4	4	3	4	3	5	5	5
3	3	4	4	3	3	3	3	4	3	3	3	3	4	2	2	2	4	2	4	4	4	3	4	4	3	3	4
3	3	3	3	3	3	4	2	4	3	3	5	4	3	2	2	2	2	3	3	4	3	2	3	2	4	1	4
5	4	4	4	4	4	5	4	5	4	5	2	4	5	3	2	3	4	4	5	5	3	3	4	4	4	5	3
3	4	4	4	4	4	1	4	4	3	3	3	4	4	2	2	2	2	3	2	3	2	2	3	3	4	4	4
4	3	3	4	4	4	5	4	5	4	4	4	4	5	2	2	3	3	3	3	4	3	3	3	3	4	4	4
3	3	4	4	4	4	4	3	4	3	3	4	4	3	2	3	3	4	2	4	5	3	2	4	3	4	4	4
3	3	3	4	3	3	3	3	3	3	3	3	3	3	3	3	3	3	4	3	4	3	3	3	3	2	2	2
3	3	3	4	3	3	3	3	4	3	3	4	4	4	4	3	4	4	3	3	4	4	4	4	4	4	1	1
3	3	5	5	5	5	3	3	5	4	5	4	4	4	4	4	4	4	3	4	4	3	3	3	3	4	4	4
2	1	2	3	3	2	3	3	3	4	3	2	2	2	1	1	1	4	2	2	3	3	3	2	2	2	2	2
1	2	2	3	2	1	1	2	5	5	2	5	5	5	1	1	2	2	1	4	4	3	2	3	2	4	4	5
2	3	4	3	3	3	3	3	3	4	3	4	3	3	3	3	4	2	4	3	2	3	3	3	2	3	3	2
2	2	2	2	2	2	3	2	2	2	2	1	3	3	1	1	1	1	1	1	2	2	2	2	2	5	5	5
5	5	5	5	5	5	5	4	4	3	4	3	3	4	5	4	4	5	3	4	3	4	3	3	4	5	5	5
3	4	5	5	5	5	4	4	4	4	4	4	4	4	2	2	2	3	3	2	3	2	3	3	3	3	4	3
3	3	4	3	3	3	3	2	3	2	2	3	4	3	1	2	1	2	1	1	4	3	4	3	2	1	1	3
5	5	4	5	4	5	4	4	5	5	5	3	4	5	3	3	3	3	2	2	5	4	4	4	3	1	1	1
2	2	3	3	3	3	3	3	3	3	3	2	2	3	2	2	2	2	2	2	4	3	4	4	3	4	3	2
3	3	3	3	3	3	3	2	4	3	3	4	4	4	3	2	2	2	2	3	4	3	3	4	3	4	5	5
4	4	4	3	3	3	5	4	4	4	4	3	3	3	3	2	3	2	2	3	5	4	3	4	3	5	5	5
3	4	3	3	3	4	4	4	4	4	3	3	4	3	3	3	4	3	2	3	3	3	3	4	3	4	5	5
3	2	4	4	3	3	4	3	5	4	2	4	4	3	2	2	2	2	2	3	3	2	2	2	2	1	1	2
4	3	3	2	2	2	4	2	5	3	3	2	2	2	1	1	1	1	1	3	2	1	1	1	1	2	2	2
3	3	3	3	3	3	2	2	2	2	2	5	5	5	3	3	3	3	3	3	4	4	4	4	4	3	4	5
5	3	3	3	3	3	2	3	3	3	3	5	5	5	2	3	4	4	3	4	4	3	3	4	3	3	3	5
4	4	4	5	5	4	4	4	4	4	4	3	3	3	3	3	3	4	3	3	4	3	3	4	3	3	3	4
3	2	1	1	1	2	4	2	3	2	2	3	3	3	1	1	1	1	2	3	3	2	2	2	2	2	2	2
2	4	4	4	4	4	5	3	4	4	3	5	5	4	2	2	2	2	2	3	4	3	2	4	2	4	4	4
1	3	2	3	3	2	2	2	2	2	2	4	4	4	2	1	2	2	2	2	3	2	2	2	2	4	4	3
5	5	5	5	5	5	3	3	5	5	3	3	5	5	3	5	5	5	5	4	5	5	5	5	5	5	5	5
2	3	4	4	3	3	4	3	3	3	3	3	3	3	3	2	4	2	3	3	2	4	2	4	4	4	4	4
4	5	4	5	5	4	5	4	5	4	4	3	4	3	4	4	4	3	3	3	5	4	3	4	3	4	4	4
4	3	4	4	4	4	4	4	5	5	4	5	5	5	3	3	3	3	3	4	4	3	4	4	3	4	4	4
5	2	4	5	3	5	5	3	5	3	2	5	5	5	3	5	4	4	3	3	5	4	4	2	3	4	5	3
3	3	3	3	3	3	3	3	4	4	3	4	3	3	3	2	2	2	3	3	4	4	4	4	3	1	1	3
4	3	4	4	4	4	4	4	5	5	4	5	5	5	3	3	3	3	3	4	4	3	4	4	3	4	4	4
3	4	2	3	2	2	3	2	3	2	3	4	4	4	2	2	2	3	2	2	4	3	4	3	3	2	1	3
1	2	2	2	2	4	4	2	5	3	2	5	4	3	2	2	3	2	2	2	3	3	2	4	3	3	3	3
3	3	3	3	2	2	2	3	4	5	5	4	3	3	2	2	3	2	1	3	3	3	3	3	3	4	4	3
4	4	5	4	4	5	4	4	4	4	4	3	3	3	2	2	2	3	2	4	4	3	3	4	3	3	2	3
3	3	5	5	5	5	5	3	5	4	3	4	3	4	1	3	2	2	2	4	4	3	2	4	2	4	4	4
3	4	3	4	3	4	2	4	4	3	3	3	3	3	2	2	2	2	2	2	4	3	2	3	3	3	2	3
3	2	2	3	2	1	1	1	3	1	1	3	3	3	2	2	2	1	4	3	4	2	3	3	3	2	2	1
3	3	1	1	1	1	3	4	4	3	2	4	3	5	1	1	1	1	1	1	2	2	2	3	2	2	4	4
2	3	3	3	3	3	4	3	4	3	3	3	3	3	2	2	2	2	2	2	4	3	3	3	2	3	3	3
3	3	4	4	4	3	2	3	4	2	3	4	4	4	1	2	3	2	2	4	3	3	4	4	3	2	2	2
4	4	4	4	4	4	3	2	4	4	2	5	5	5	3	4	4	3	3	3	5	3	3	3	3	3	5	5
4	4	3	3	3	3	2	3	4	5	3	4	4	4	3	2	2	2	2	3	4	2	3	3	2	2	2	3
3	4	4	4	3	4	3	4	4	4	3	3	3	3	3	2	2	2	2	3	4	3	4	3	3	4	3	3
3	4	4	4	4	4	3	4	5	5	4	4	4	4	3	2	3	4	4	4	4	3	4	4	4	3	3	3
3	3	3	5	5	5	5	5	5	3	3	4	4	4	2	2	3	3	3	4	3	3	3	4	3	4	4	4
1	3	3	4	3	3	4	4	4	4	4	4	5	2	2	3	4	4	3	3	4	4	4	4	4	4	4	4
4	4	3	3	3	3	4	3	3	4	3	4	4	4	2	2	2	2	2	2	2	2	2	2	2	5	4	4
3	1	3	4	3	3	4	2	3	3	3	3	4	4	2	4	2	2	3	5	4	3	4	4	3	4	4	4
3	4	4	5	4	4	3	2	4	4	3	3	4	3	2	2	2	2	2	3	3	2	2	2	3	3	3	2
4	2	2	4	3	4	5	3	5	3	2	5	5	5	3	2	2	2	2	5	4	4	2	2	2	5	5	5
4	3	5	5	4	4	2	3	5	4	1	4	3	4	1	1	1	3	3	3	4	4	4	4	3	2	2	3
2	2	2	4	3	4	4	3	4	3	2	4	4	4	2	2	3	2	2	4	4	3	4	4	3	3	4	2
5	5	5	5	5	5	5	1	5	5	5	5	5	5	2	2	4	4	5	4	5	4	4	4	4	5	5	5
4	4	3	3	3	3	4	3	4	3	3	5	5	5	4	3	3	4	2	5	4	4	3	4	5	3	4	2
2	2	3	4	3	3	4	3	4	3	3	2	5	4	1	1	1	1	1	3	3	3	2	2	2	1	1	2
1	1	3	3	2	3	3	4	4	4	4	4	4	3	1	3	2	3	2	4	3	3	4	4	3	5	5	5
2	2	2	2	2	2	3	3	4	3	2	4	4	4	2	2	2	3	2	3	3	4	3	4	3	3	4	4
3	4	4	3	3	3	3	4	4	4	4	4	4	4	3	2	3	2	2	4	4	3	2	3	3	4	4	4
4	3	5	2	1	1	2	2	4	2	2	1	1	1	3	2	4	2	1	2	4	3	2	2	1	4	1	3
3	4	4	5	5	5	3	4	5	4	5	4	5	5	3	3	4	3	3	3	4	4	5	5	4	4	4	4
2	5	5	5	5	5	3	4	5	3	4	4	4	4	2	2	2	2	2	3	4	3	3	3	3	4	4	4
4	3	3	4	3	4	3	3	4	4	4	4	4	4	2	3	3	3	3	4	4	3	3	3	3	4	3	4
3	2	2	2	2	3	3	3	4	3	1	2	2	2	2	2	2	2	2	4	2	2	2	2	2	1	1	1
2	5	2	2	1	1	5	4	2	4	3	3	3	3	1	1	2	2	1	2	4	3	2	3	4	4	4	4
3	3	3	3	3	3	1	4	4	2	3	3	5	5	1	1	1	2	2	3	2	3	2	4	2	5	5	5
2	4	5	5	5	5	4	5	5	4	4	5	4	4	4	2	4	3	2	4	5	4	4	3	4	3	4	4
2	2	2	2	4	4	3	2	3	3	3	3	3	3	2	2	3	2	2	3	3	2	3	3	2	2	2	3
3	3	4	3	3	3	5	3	4	4	4	4	4	4	3	3	3	2	1	3	4	4	3	4	3	5	4	3
4	4	5	5	4	4	3	4	5	4	3	3	4	3	2	2	1	2	2	1	3	3	3	5	4	4	2	5
4	5	5	3	3	4	5	4	5	5	4	4	5	5	2	2	2	2	2	2	4	3	2	3	3	2	2	2
3	4	3	3	3	3	4	3	4	4	3	4	4	4	3	3	3	3	3	3	3	4	3	3	3	3	3	4
4	4	3	3	3	3	4	3	4	4	4	2	2	3	2	2	3	2	3	3	4	3	3	4	3	3	3	3
5	5	5	5	5	5	2	5	5	5	5	5	5	5	2	2	4	3	3	4	4	4	3	4	4	3	3	4
3	4	3	3	3	3	2	4	4	3	4	2	4	2	2	2	3	2	2	2	4	3	4	4	3	3	3	3
4	4	4	4	4	4	4	4	5	4	4	5	4	4	2	2	2	2	2	4	5	5	3	4	3	4	3	3
2	4	4	3	3	3	3	5	5	5	5	4	4	4	3	3	2	3	4	3	4	4	4	3	3	4	2	3
3	4	3	3	3	3	4	4	5	5	4	4	4	4	4	3	3	3	2	3	4	4	4	4	3	2	2	2
4	5	3	3	2	1	4	4	5	3	4	4	4	5	3	2	2	2	2	3	3	3	2	4	3	4	3	3
3	3	3	4	3	3	3	3	3	3	3	4	4	3	2	2	2	2	2	4	3	3	4	3	3	4	4	4
3	3	3	4	3	3	3	3	4	3	3	4	4	3	2	2	2	2	2	4	3	3	4	3	3	4	4	4
3	5	5	4	4	4	2	2	4	4	4	3	4	3	2	2	3	2	2	3	3	3	3	3	3	3	3	3
3	4	3	3	3	3	3	4	4	4	4	4	4	4	1	1	1	1	1	1	2	2	1	1	1	4	3	4
2	3	4	4	3	3	4	4	5	4	3	5	4	4	3	2	4	3	2	3	4	3	3	4	5	3	4	4
3	4	5	4	4	4	3	3	4	3	3	5	5	5	2	3	3	3	3	4	4	4	3	4	3	3	3	3
4	5	4	4	3	4	3	4	5	5	5	2	4	4	3	2	4	4	2	4	3	4	2	4	3	5	5	5
4	3	3	3	3	4	4	3	4	4	4	3	3	4	2	2	2	3	3	3	4	4	3	4	4	3	3	3
3	2	3	3	2	2	4	2	4	2	2	4	4	4	1	2	2	2	2	3	3	2	2	2	2	1	3	3
2	3	4	4	4	3	2	3	4	3	3	3	3	3	3	2	3	2	2	2	4	4	3	3	4	1	1	2
4	5	4	3	2	2	4	4	4	4	4	4	4	4	2	2	2	2	2	2	4	4	4	4	4	4	2	3
3	2	3	3	2	2	2	1	2	2	2	4	4	4	3	2	1	1	1	1	3	2	2	2	2	1	1	3
2	2	2	3	2	2	2	2	4	3	2	4	4	4	2	2	2	2	2	2	3	3	2	4	3	1	1	3
5	5	5	5	5	5	4	5	5	4	5	5	4	4	3	2	5	1	3	5	5	5	5	3	3	5	1	5
3	3	5	5	4	4	3	3	4	4	4	2	5	4	2	2	2	2	3	3	4	3	4	3	5	3	1	4
5	5	4	4	4	4	5	4	5	4	4	3	4	3	1	2	2	2	2	3	4	3	3	3	3	2	1	1
4	4	3	5	4	5	4	5	5	5	4	3	4	4	3	3	3	3	3	3	3	3	4	4	3	3	2	4
2	3	3	2	3	3	2	1	2	2	2	4	4	4	2	3	3	3	3	3	4	3	2	3	2	2	2	3
4	4	5	5	5	5	4	4	5	4	3	5	5	5	3	3	3	3	3	4	4	3	3	4	3	4	2	2
1	2	2	2	2	2	4	3	4	4	3	4	4	4	2	1	2	2	3	2	4	3	4	3	3	2	2	3
3	3	3	3	3	3	2	4	4	3	3	3	4	4	2	2	2	3	3	3	3	3	3	3	3	3	4	4
2	3	3	3	3	3	3	3	4	3	3	4	4	4	2	2	3	3	2	3	4	3	3	3	3	2	4	3
4	4	4	4	4	4	4	3	4	4	3	4	4	3	2	2	2	2	2	3	4	4	2	2	2	4	4	4
3	4	4	4	4	4	3	4	5	4	3	4	4	4	2	2	3	2	3	3	4	4	3	4	3	4	4	4
5	4	4	5	5	5	3	3	5	4	4	5	5	5	3	2	4	4	3	3	4	3	4	3	4	5	5	5
5	5	5	2	3	3	3	5	3	3	5	5	5	5	3	1	3	3	5	4	5	4	3	5	3	5	5	5
4	5	5	5	5	5	4	5	5	4	4	4	4	4	3	4	3	3	3	3	4	4	4	4	4	5	5	4
3	3	3	3	2	4	3	2	4	3	3	4	4	4	2	3	2	2	2	2	3	2	3	3	3	3	4	4
2	4	4	4	4	4	3	4	5	5	3	5	5	5	3	4	4	3	3	4	5	4	5	5	4	4	5	5
5	4	1	2	3	5	4	3	2	5	1	1	2	1	1	2	2	2	2	3	1	2	3	4	5	5	2	3
4	3	3	3	3	3	5	3	5	5	3	5	5	5	3	3	3	3	1	3	3	3	3	3	3	3	3	3
3	3	4	4	3	3	2	3	4	4	3	2	4	3	2	2	2	2	2	2	3	2	2	3	2	2	3	3
2	3	2	2	2	2	2	3	2	3	3	3	3	3	2	2	3	4	2	2	3	4	4	4	4	4	4	3
2	1	1	1	1	1	1	1	1	1	1	3	4	3	2	1	1	3	3	1	3	3	4	4	2	1	1	1
2	1	2	2	2	2	3	1	3	2	2	3	3	3	3	1	1	2	2	3	4	3	2	2	2	4	4	4
2	2	3	3	3	2	2	3	4	4	2	4	4	4	2	3	3	4	3	3	3	3	3	3	3	2	2	2
1	4	4	4	4	4	3	4	4	4	4	3	3	3	1	1	1	1	3	4	4	4	3	3	3	2	3	3
4	3	4	4	4	3	4	3	5	4	3	4	4	4	2	2	2	2	2	2	3	2	3	3	3	2	2	3
3	3	3	3	2	1	3	3	4	3	2	4	3	4	2	2	2	2	2	2	1	1	1	1	1	4	4	5
3	4	3	4	3	3	4	4	5	4	4	4	4	4	3	2	4	3	2	3	3	3	2	3	2	3	4	3
5	5	5	5	5	2	4	5	4	4	4	4	4	3	2	2	2	2	2	3	4	2	2	2	2	3	3	4
4	3	2	3	3	3	4	3	4	3	3	4	4	4	2	3	4	4	3	3	5	4	4	5	4	3	2	3
5	5	5	5	5	5	4	5	5	4	4	4	3	4	3	3	4	3	3	3	4	4	3	4	3	3	3	4
3	4	5	5	5	5	4	4	5	4	4	5	5	5	4	2	3	3	2	4	4	4	4	4	4	1	1	3
4	4	5	4	4	4	2	4	5	3	4	4	4	4	3	2	3	2	2	3	4	3	4	3	3	3	5	4
1	5	5	5	5	5	4	5	5	5	5	3	4	5	2	4	3	2	5	4	5	5	5	5	5	5	5	5
3	3	4	4	3	3	4	3	4	3	3	4	4	3	3	2	2	3	3	2	3	3	2	3	3	4	4	4
4	4	4	4	4	4	3	4	4	3	3	4	4	4	3	3	3	3	3	3	4	3	4	3	3	3	3	3
3	2	3	2	2	2	2	3	4	3	2	3	3	3	2	2	2	2	2	3	3	3	2	3	3	3	4	4
2	4	4	4	4	4	3	4	5	5	5	4	4	4	2	2	2	3	2	4	4	3	3	4	3	3	3	3
3	3	3	4	3	3	3	3	3	3	3	3	3	3	4	3	3	3	3	3	3	3	3	3	3	3	3	3
4	2	1	1	1	1	4	3	4	2	2	4	4	4	3	1	1	2	1	2	3	4	3	4	3	4	5	5
3	2	2	3	2	2	3	3	4	3	3	4	5	4	1	1	2	4	2	5	3	2	5	5	5	2	5	4
4	5	4	5	4	3	3	3	3	1	3	3	1	2	3	2	4	5	5	5	3	1	5	4	3	1	1	1
4	2	2	4	3	3	4	3	4	3	2	3	4	4	3	2	2	2	1	2	4	3	3	3	2	3	5	4
3	3	3	3	2	2	3	2	4	3	3	4	4	4	3	2	3	4	2	3	3	4	3	3	3	3	3	4
2	4	5	5	5	5	4	4	5	3	4	3	4	4	2	4	3	3	3	4	4	4	4	4	4	2	2	4
3	5	4	4	5	4	4	5	3	4	3	5	5	3	3	3	3	2	2	4	4	3	2	4	3	3	2	4
1	1	3	4	4	3	3	3	4	5	5	3	5	5	4	3	2	2	2	5	5	3	5	5	4	2	2	3
4	4	4	4	4	3	4	3	5	4	4	4	4	3	3	1	2	2	2	5	5	4	3	4	4	4	4	4
5	4	3	4	5	4	4	4	5	4	4	5	4	3	3	3	3	3	4	3	4	3	5	5	4	4	4	4
4	4	3	3	2	3	3	4	3	3	3	4	4	4	4	3	3	3	3	3	4	4	4	3	3	3	3	3
3	5	3	3	3	3	4	3	3	4	4	5	5	5	3	3	3	3	3	3	5	4	3	4	3	2	2	3
3	3	3	5	5	5	3	4	5	3	3	5	3	4	3	3	3	4	2	3	4	3	5	5	3	3	3	3
3	4	4	4	3	4	5	4	5	3	3	4	4	4	1	1	1	1	1	2	3	3	3	4	4	4	3	4
3	3	3	4	3	3	4	3	4	3	4	4	4	4	3	3	3	3	3	4	4	4	4	4	4	2	3	3
5	4	4	4	5	5	5	5	5	5	5	5	5	3	3	2	2	2	2	4	4	4	4	4	3	2	2	2
5	5	5	5	4	4	4	5	5	5	4	5	5	5	2	2	2	2	3	3	3	3	4	4	3	2	2	2
4	4	4	4	3	3	5	5	4	4	3	3	3	3	3	3	3	3	3	3	4	4	4	4	4	5	5	5
4	3	5	4	4	4	3	4	4	5	4	4	4	4	2	2	2	2	3	3	4	3	3	3	3	3	4	4
4	5	3	4	3	3	3	5	5	4	4	3	5	4	3	2	2	1	2	3	4	4	4	4	4	3	3	4
4	4	3	3	3	3	4	4	4	4	4	4	3	4	2	2	2	2	1	4	4	4	3	4	2	3	3	4
2	2	5	5	5	4	5	5	5	5	4	4	4	3	3	3	2	3	3	5	5	5	5	4	5	4	3	4
3	4	4	4	4	3	3	4	4	5	3	5	5	5	3	1	3	2	3	3	4	3	4	4	3	5	5	5
4	4	4	4	5	3	4	4	3	5	5	5	5	5	2	1	1	1	1	1	3	3	3	3	3	4	5	5
3	4	3	4	3	4	4	5	4	4	4	5	4	5	3	2	2	3	2	3	5	3	3	3	3	4	4	4
4	4	4	3	3	3	3	3	4	3	3	5	3	4	2	2	2	3	4	3	4	4	3	5	5	4	4	4
2	5	4	4	4	4	1	4	5	5	5	3	3	4	1	1	3	2	2	3	3	3	3	3	3	2	2	3
3	3	3	3	3	3	3	3	4	3	3	2	3	3	2	2	2	2	2	2	5	4	3	3	4	5	5	5
5	5	5	4	4	5	5	4	5	4	4	5	3	4	3	3	3	3	4	4	5	4	3	4	4	2	2	4
5	4	4	4	4	4	4	4	4	4	4	5	5	5	3	2	1	2	2	1	4	3	3	4	4	2	2	2
2	2	2	2	2	2	4	3	3	2	2	2	2	2	2	2	2	2	2	2	2	2	2	2	2	2	2	2
2	3	3	3	3	3	3	3	4	3	3	4	4	4	3	3	3	3	3	3	4	4	4	4	3	2	3	2
4	4	5	4	4	4	3	4	5	3	3	3	4	4	3	2	2	2	4	3	4	3	3	4	3	5	5	4
3	3	3	3	3	3	2	2	3	3	2	2	3	3	2	1	1	2	2	2	3	2	3	3	2	2	2	2
3	4	3	4	4	4	2	4	4	5	5	4	3	3	2	3	3	2	3	4	4	4	3	3	3	3	3	4
2	2	2	2	2	2	4	2	2	2	2	4	4	4	2	2	2	2	2	2	2	2	2	2	2	2	2	2
3	3	3	4	3	4	3	3	4	3	3	5	4	4	2	2	3	4	3	4	4	3	4	4	3	3	3	3
4	2	4	3	2	2	2	4	3	4	4	4	5	5	5	2	2	1	2	4	4	4	2	5	4	1	1	2
3	2	4	2	3	3	4	3	4	3	3	4	4	4	3	2	2	2	2	2	3	3	3	3	3	4	4	4
2	2	2	4	2	2	3	3	4	2	2	2	2	2	2	2	2	2	2	3	3	2	2	2	2	2	2	2
3	3	3	3	3	3	3	3	3	3	3	3	3	3	3	3	3	3	3	3	3	3	3	3	3	5	5	5
4	4	3	3	3	3	4	4	4	3	4	2	4	4	2	2	2	2	2	2	3	3	2	2	2	4	5	5
3	2	2	2	3	3	3	2	4	3	2	4	3	3	3	2	2	2	2	3	3	3	3	3	3	2	3	3
3	3	3	3	3	3	4	2	2	1	3	4	3	4	2	2	2	2	2	2	2	2	2	2	2	2	2	2
3	2	3	2	2	2	2	3	4	3	2	3	3	3	2	2	2	2	2	2	3	2	3	3	4	3	3	3
3	3	3	4	3	4	4	4	4	3	3	4	4	4	2	2	3	3	2	3	3	3	3	4	3	3	3	3
2	3	2	3	2	3	4	2	4	3	2	4	4	4	2	2	3	2	2	3	3	3	3	3	2	4	4	3
3	4	4	3	3	3	3	4	3	3	4	4	4	4	3	2	3	3	2	3	3	2	2	2	3	3	3	3
3	3	4	3	4	4	3	3	4	4	3	3	3	4	3	3	3	3	3	4	4	3	3	3	4	4	4	4
3	3	3	4	4	4	2	4	4	3	3	4	4	4	2	2	2	2	2	4	4	4	4	4	3	2	2	2
4	4	3	4	3	4	3	3	3	4	3	3	4	3	4	3	3	3	3	3	2	3	3	4	4	4	4	4
4	4	4	3	3	3	4	3	3	4	4	4	4	4	3	3	3	3	3	3	3	3	3	4	4	3	3	3
2	4	4	3	3	4	3	4	4	3	3	4	3	4	3	3	4	3	3	3	2	3	3	3	3	3	3	3
2	3	2	4	3	3	2	3	5	4	4	4	4	4	1	1	2	2	3	2	4	3	2	2	2	5	5	4
3	3	3	2	2	2	4	3	4	3	3	3	4	4	2	2	2	2	2	3	4	3	2	3	2	4	2	4
3	4	4	4	4	4	4	4	4	3	4	3	2	2	2	2	3	2	3	3	2	3	3	3	3	3	3	4
2	2	3	4	3	3	2	2	4	3	4	4	4	4	2	1	3	3	2	3	3	2	1	3	1	1	1	2
2	1	3	3	3	4	2	4	5	2	2	2	4	4	1	2	3	5	4	4	5	3	4	4	3	1	4	4
2	2	4	4	3	3	5	3	4	3	3	4	4	4	3	2	3	2	2	4	4	3	2	3	3	2	4	2
2	3	2	4	3	3	3	3	4	3	3	3	3	3	2	2	2	2	2	3	3	3	2	2	2	2	2	3
3	4	3	3	2	2	4	2	4	4	4	3	4	4	2	2	3	3	3	2	3	3	2	3	3	3	2	2
2	3	3	3	1	1	4	2	5	3	1	4	4	4	1	2	2	1	2	1	4	2	2	2	1	3	2	3
3	3	3	4	3	3	3	3	4	3	3	4	3	3	2	3	3	2	2	3	3	3	3	4	4	4	4	4
2	2	3	3	1	1	4	2	3	3	1	1	4	2	2	2	2	3	2	2	3	3	2	3	2	2	2	3
3	3	3	2	2	3	3	3	4	4	3	3	3	3	2	2	2	2	2	2	3	3	2	4	3	3	4	3
3	3	3	2	2	2	4	2	2	2	2	3	3	3	2	2	3	3	3	3	3	3	3	3	3	2	3	3
2	2	3	2	2	2	2	2	4	2	2	3	3	3	1	1	1	1	1	1	3	3	3	3	1	4	4	3
4	3	4	4	4	3	3	4	4	4	3	3	3	3	3	3	4	4	3	4	4	4	3	3	3	3	3	4
3	3	3	3	3	3	4	4	4	3	4	4	4	4	2	1	1	2	1	3	4	3	2	3	1	5	5	5
2	3	3	4	3	4	2	3	5	4	2	4	4	3	3	2	4	3	1	4	4	3	4	3	2	3	1	2
3	3	4	4	4	4	4	3	4	3	3	2	3	3	2	2	3	2	2	3	4	3	3	3	3	1	3	3
2	3	4	4	4	4	4	3	3	3	3	4	4	4	4	4	2	2	2	4	4	3	3	3	3	4	4	4
2	3	4	4	4	5	4	4	4	4	4	4	3	4	2	2	2	2	3	5	4	3	3	3	3	4	4	4
2	4	3	4	4	3	3	3	4	4	3	4	4	3	3	3	4	4	3	2	4	3	3	3	4	2	2	4
2	3	5	3	3	5	4	3	4	3	3	3	4	4	2	2	4	2	3	5	4	3	4	5	3	1	1	1
2	5	3	4	3	2	5	5	4	5	4	5	5	4	2	2	2	3	2	2	2	4	4	4	3	5	5	5
3	3	3	3	3	3	3	3	3	3	3	3	4	4	2	2	2	2	2	3	3	3	2	2	2	3	3	3
5	5	5	3	3	3	1	5	5	5	5	3	3	3	2	3	2	2	2	3	5	3	3	3	3	4	4	4
4	4	4	4	4	4	5	4	4	4	4	4	4	3	2	2	3	3	2	2	4	4	4	4	3	3	3	3
2	4	4	4	4	4	2	4	4	4	4	4	4	4	3	2	2	2	2	4	3	4	4	4	4	3	3	4
3	4	5	3	3	3	4	4	4	5	5	5	3	3	3	2	2	3	2	4	4	3	4	3	3	3	4	2
2	5	4	5	4	4	2	5	5	5	5	4	4	5	2	2	2	2	2	2	4	4	4	4	4	3	3	3
4	4	4	5	4	4	5	4	5	4	4	5	5	5	3	2	3	2	2	3	3	3	3	4	3	4	4	4
3	2	3	3	3	3	3	3	5	3	4	3	4	4	2	2	2	2	3	4	4	3	4	4	4	3	1	2
4	4	5	4	4	4	3	3	3	4	3	3	4	3	3	3	3	3	2	2	2	3	3	3	4	4	5	5
4	5	4	5	4	5	5	4	5	5	4	5	5	4	3	3	3	3	3	4	2	3	3	4	4	5	5	5
3	3	3	3	3	3	3	3	3	3	3	3	3	3	2	2	2	2	2	4	3	3	3	3	3	3	3	3
4	3	3	3	3	3	3	3	5	5	5	5	4	5	3	3	3	3	3	4	4	3	3	3	3	2	3	2
2	3	5	4	4	5	3	2	4	4	3	5	4	4	2	2	3	1	2	1	4	3	3	3	3	5	5	5
4	4	5	5	4	5	4	3	5	5	4	4	3	5	2	2	2	1	1	3	3	2	2	3	2	2	2	3
4	5	5	5	5	5	4	5	5	5	5	5	4	3	2	2	2	2	3	3	5	5	4	4	4	3	3	4
3	3	3	5	3	3	4	3	3	3	3	4	4	4	3	3	3	2	2	3	3	3	3	3	3	1	1	1
2	3	1	4	4	4	4	3	5	5	3	4	4	4	3	3	3	3	3	4	4	4	4	4	4	4	4	4
3	4	4	5	5	4	2	4	5	4	4	4	4	4	2	2	2	2	2	3	3	3	2	3	3	2	2	2
3	2	2	2	2	2	2	2	2	2	2	3	3	3	2	2	2	3	2	2	4	3	3	3	3	2	2	2
3	2	2	2	2	2	3	2	2	2	2	3	3	3	2	2	2	2	2	2	3	3	2	2	2	3	3	2
4	3	3	3	3	2	2	3	5	4	2	5	4	4	3	2	2	3	2	3	4	3	4	3	3	2	2	2
5	4	3	4	3	3	3	3	4	3	4	4	4	4	2	2	2	3	2	3	3	3	3	3	3	2	3	3
2	4	5	5	3	3	4	4	5	4	3	4	3	3	3	3	4	3	4	4	4	3	3	4	3	3	2	3
3	3	4	5	5	4	4	3	5	4	4	5	5	5	3	4	3	2	2	4	3	3	3	3	3	4	4	5
4	3	4	3	3	3	3	3	5	1	3	2	2	2	2	4	3	2	3	2	4	4	3	3	4	5	3	5
5	5	5	5	5	5	3	4	4	3	3	4	4	3	2	2	2	3	4	2	4	3	4	3	4	5	3	5
2	2	2	2	2	2	1	2	4	2	2	4	4	4	2	2	2	2	2	2	3	3	3	3	3	3	3	4
2	2	2	2	2	2	2	2	3	3	2	4	4	3	2	2	2	2	2	2	2	2	2	2	2	3	2	4
3	3	2	2	2	2	4	4	4	3	3	4	4	4	2	2	2	2	2	3	4	3	4	4	3	4	2	3
3	3	2	3	3	3	2	2	4	3	3	4	4	4	1	1	2	1	2	2	4	3	2	2	2	2	5	4
3	3	3	3	3	3	3	3	4	3	3	3	3	3	2	2	2	2	2	3	3	3	2	2	2	2	2	3
2	4	4	4	3	3	3	3	4	3	3	4	3	4	2	2	2	3	2	3	3	3	2	2	2	3	3	2
4	3	3	3	3	3	3	3	4	4	3	4	4	4	2	2	2	2	2	2	3	3	3	3	3	2	3	4
4	2	3	3	2	3	3	3	3	4	3	3	3	3	2	3	3	4	3	2	3	4	3	4	4	2	2	3
4	4	5	5	5	5	4	4	5	5	5	5	5	5	2	2	3	2	2	4	4	4	3	4	4	5	5	5
5	5	3	4	4	3	4	4	4	2	1	4	2	4	2	1	2	2	2	3	3	3	3	3	3	1	1	3
3	4	4	4	3	3	3	4	5	4	3	4	4	4	2	2	2	2	1	3	3	2	1	3	3	3	4	3
3	4	5	5	5	5	4	4	4	3	3	4	4	3	3	3	3	3	3	3	3	4	3	3	3	3	4	4
3	4	3	4	3	3	3	4	5	3	4	5	5	5	3	1	2	1	1	5	4	4	5	5	3	4	5	4
4	4	3	3	3	3	3	5	5	5	3	2	4	2	3	2	2	2	3	4	3	3	2	2	2	4	3	3
5	5	4	3	3	5	2	5	5	5	5	2	2	4	2	1	3	3	2	4	4	3	3	3	3	2	2	2
2	3	3	3	3	3	2	3	3	3	3	2	3	4	1	1	1	1	1	1	3	4	4	3	3	3	4	3
4	3	3	3	3	3	4	3	3	3	3	4	4	4	3	2	3	2	3	3	4	4	3	4	4	3	3	4
4	5	5	5	5	4	4	4	5	3	3	4	4	4	3	2	2	3	2	4	4	3	2	4	3	3	4	4
2	5	4	4	4	4	4	4	4	4	5	5	5	5	3	2	2	2	2	3	5	5	3	3	3	3	3	2
5	5	5	5	5	5	3	5	5	5	5	3	3	4	2	2	2	3	4	4	4	3	5	5	5	5	5	5
4	5	5	5	4	5	4	4	4	5	4	4	4	3	3	3	3	2	3	4	4	3	3	3	3	2	4	4
4	4	4	5	5	4	5	5	5	4	4	3	4	3	2	2	2	2	2	3	4	4	3	4	3	4	3	2
5	5	5	5	5	5	4	5	5	5	5	3	4	4	4	4	4	4	4	5	5	4	3	5	5	4	3	3
5	5	5	5	5	5	4	4	5	5	5	5	5	4	2	2	2	1	2	4	4	4	3	4	4	3	2	2
5	5	5	5	5	5	5	5	5	5	5	5	5	5	3	2	3	2	2	4	4	3	2	4	4	4	4	4
2	3	3	4	3	2	4	4	4	3	3	2	3	3	2	2	4	2	1	2	4	3	2	3	2	1	1	2
5	5	5	5	5	5	3	5	5	5	3	5	5	5	2	3	3	2	1	2	3	2	2	4	2	2	2	1
4	5	5	5	5	5	4	5	5	5	5	4	3	4	2	3	4	2	4	4	5	3	3	3	4	4	4	4
2	4	5	5	5	5	5	4	5	4	4	3	3	3	1	1	1	1	1	3	4	3	3	3	1	3	1	1
4	4	4	4	4	4	3	4	4	4	4	5	5	5	3	2	3	2	2	4	5	4	4	3	2	4	3	4
3	5	4	3	3	3	4	4	4	5	3	2	3	2	2	1	2	2	1	4	3	2	2	2	3	4	3	3
2	4	3	3	3	3	2	4	4	3	4	2	4	3	2	2	2	3	4	4	4	4	4	3	3	3	4	3
3	3	3	3	3	3	4	3	3	2	2	5	3	3	2	1	2	2	1	5	3	4	4	3	1	1	2	3
4	4	3	3	2	2	4	4	4	3	2	5	4	5	3	2	3	2	2	3	4	4	3	4	3	2	4	3
2	3	3	4	3	3	2	4	4	3	2	5	5	5	2	2	2	3	2	2	3	3	4	4	4	2	2	3
3	3	3	3	3	3	4	3	3	3	3	3	3	3	2	2	2	2	2	3	3	3	3	3	3	4	3	3
4	4	4	4	4	4	4	5	4	4	5	5	5	5	5	3	3	3	3	5	4	4	4	4	4	4	3	3
2	4	5	4	5	5	2	3	5	3	3	4	5	5	3	3	3	3	4	3	4	4	5	5	3	3	4	5
3	3	3	3	3	3	4	4	4	4	3	4	4	3	3	3	3	3	3	3	4	4	4	4	3	5	5	5
3	3	3	3	4	4	4	4	4	4	4	5	4	5	3	3	3	3	3	4	4	3	3	3	3	1	1	1
1	5	3	3	3	3	4	4	3	5	5	4	4	4	3	2	2	4	2	1	4	3	3	4	3	4	1	4
4	3	4	4	4	4	2	5	4	3	3	3	3	3	2	3	3	3	3	4	4	3	3	4	4	5	4	5
4	4	3	3	3	3	4	4	4	4	3	5	4	4	1	1	1	1	3	2	5	3	3	3	4	3	4	4
3	3	3	3	3	3	4	3	4	3	3	4	4	4	3	3	3	3	2	3	3	3	3	3	3	3	3	4
4	4	3	4	4	3	3	4	4	3	3	4	4	3	3	3	3	3	3	3	2	3	3	3	3	4	2	4
3	4	5	5	5	5	3	4	4	3	4	4	4	4	3	2	3	3	3	3	3	4	4	4	3	3	3	3
2	2	3	4	3	4	4	3	4	4	3	3	4	4	2	2	4	2	2	4	4	3	4	4	3	5	5	5
2	3	5	3	3	3	1	3	4	4	3	3	4	4	2	2	4	2	2	4	4	3	4	4	3	5	5	5
2	3	5	4	3	5	3	3	4	3	3	3	4	4	2	2	3	1	1	4	4	3	3	3	3	4	3	4
3	4	4	4	4	4	3	3	4	4	4	4	4	4	1	2	2	2	2	2	3	3	2	2	3	3	3	2
2	3	4	5	5	5	5	5	5	5	5	5	5	5	3	3	3	3	2	3	4	4	3	5	4	3	3	4
2	2	2	2	2	2	2	2	2	2	2	2	2	2	2	2	2	2	2	2	2	2	2	2	2	3	3	3
2	2	3	3	2	3	4	3	3	3	3	2	4	4	3	2	2	2	4	4	3	4	4	3	3	4	4	4
3	3	3	3	3	3	1	3	4	3	3	4	4	4	3	3	3	3	3	4	4	4	4	3	4	3	3	3
3	2	1	1	1	1	3	2	3	2	2	2	3	4	2	1	1	1	1	1	3	3	2	2	1	4	4	4
3	3	3	4	3	3	3	3	4	4	2	3	3	3	2	1	2	1	1	2	3	3	3	4	3	4	4	4
3	5	3	3	3	5	5	5	5	5	3	5	1	5	1	1	1	4	3	3	3	5	5	5	3	3	3	3
1	5	3	5	3	3	3	5	3	3	3	3	2	3	3	3	3	1	3	3	3	3	3	3	3	1	3	3
2	4	4	4	4	4	4	4	5	3	3	3	4	4	1	2	2	3	3	4	4	3	3	3	3	3	3	3
4	1	4	4	4	3	4	3	3	2	2	5	3	3	2	3	5	4	3	1	2	3	3	3	3	1	1	3
2	4	4	4	4	4	3	4	5	1	3	1	1	4	2	1	3	3	4	4	4	3	4	4	4	3	3	3
3	5	4	4	4	5	5	5	5	5	5	5	5	5	4	3	4	5	3	5	5	5	4	4	4	3	3	4
3	1	2	3	2	3	3	3	4	4	2	3	4	3	3	2	3	3	3	4	3	3	3	3	3	3	3	3
3	3	4	4	3	3	2	4	4	4	4	4	4	4	2	3	4	3	3	3	4	3	4	4	4	4	4	4
4	5	5	3	3	3	2	4	3	3	4	4	4	4	3	3	3	4	4	4	3	5	4	4	4	4	5	5
5	5	5	5	5	5	4	4	5	4	5	4	4	4	4	4	4	4	5	4	4	4	5	5	4	3	5	3
3	4	5	4	4	5	4	4	5	5	3	4	4	4	2	3	2	3	3	3	4	3	3	4	3	3	3	3
3	4	4	4	4	4	4	4	4	4	4	4	4	4	2	3	3	2	2	2	4	3	2	3	3	2	2	2
3	3	1	1	3	3	4	3	3	2	4	4	4	4	2	3	2	4	2	4	4	3	3	3	3	4	4	4
3	3	3	4	3	3	4	3	4	3	2	4	4	4	2	2	2	2	3	2	3	2	3	2	3	4	4	3
3	3	4	2	2	3	4	2	3	2	2	4	3	3	2	2	2	4	2	2	3	2	2	3	2	4	4	4
4	4	4	4	3	4	2	4	4	5	5	4	4	3	2	3	3	4	3	4	4	4	4	5	4	3	5	3
1	1	1	1	1	1	1	1	1	1	1	5	5	5	1	1	1	5	1	1	5	5	5	5	3	1	1	1
2	5	5	5	4	5	2	4	4	5	5	1	2	2	4	2	2	4	2	4	4	4	5	5	3	4	2	4
4	4	4	4	4	4	5	4	5	5	4	4	4	4	3	3	3	4	4	4	3	5	5	5	4	3	3	3
5	4	4	5	5	5	4	4	5	4	4	4	5	5	4	4	5	5	4	4	4	4	4	5	5	3	3	3
5	5	5	5	5	4	4	4	5	4	4	4	4	5	4	4	4	4	5	5	4	4	4	5	4	2	2	3
3	2	2	3	2	2	3	3	5	4	3	5	3	3	2	2	2	2	2	2	4	3	3	4	3	2	2	2
2	3	3	3	3	3	3	3	4	5	5	2	2	2	2	1	1	1	1	3	2	2	2	2	2	2	3	3
3	3	2	2	2	1	5	3	3	3	3	4	4	4	1	1	2	2	1	1	2	2	3	3	1	3	3	3
3	3	3	4	4	3	3	3	4	2	2	3	3	3	2	2	2	2	2	3	3	3	3	2	3	2	2	2
3	3	3	3	3	3	2	3	4	3	2	3	3	3	2	2	3	3	3	4	4	3	3	2	3	3	2	3
3	2	4	4	2	2	4	3	4	3	3	4	3	4	3	3	2	2	4	3	4	3	3	3	2	4	2	4
3	5	4	4	4	4	3	4	4	3	4	3	3	3	3	4	4	3	4	3	4	3	3	4	3	3	3	4
1	4	4	4	4	4	3	4	5	4	5	3	2	2	3	4	3	2	4	5	4	4	4	4	4	4	3	3
5	5	5	5	5	5	2	4	5	4	5	3	4	4	2	2	2	2	2	2	2	4	4	4	3	5	2	5
3	2	4	4	4	3	3	4	5	4	2	3	3	3	2	2	3	3	2	3	4	3	3	2	2	5	4	5
5	5	5	5	3	4	5	5	3	5	3	4	5	5	2	2	2	3	3	4	5	5	5	5	5	5	5	5
3	3	2	3	3	2	4	2	2	4	3	3	4	2	3	4	3	4	2	2	4	3	2	4	3	2	2	2
3	2	1	1	1	1	5	2	3	2	2	4	4	4	2	2	2	4	2	4	4	2	2	2	3	4	3	4
3	4	4	3	4	4	3	3	4	4	4	3	3	3	4	3	3	3	3	3	4	3	3	3	4	3	3	3
3	2	4	4	3	3	5	3	4	3	3	4	4	4	2	2	3	3	3	4	3	3	4	5	3	3	3	3
3	4	3	4	3	3	3	3	4	4	3	4	3	3	3	3	3	3	3	3	4	3	3	3	3	3	3	3
3	2	2	4	3	2	4	4	4	3	3	4	4	4	1	2	2	1	2	3	4	3	2	2	2	3	3	4
3	3	3	4	3	4	4	4	4	3	3	3	3	4	3	2	2	2	3	5	5	4	5	4	3	3	3	4
3	2	3	4	3	3	4	4	3	2	3	4	4	2	1	2	2	2	2	3	4	3	3	2	4	2	2	2
2	3	2	2	2	2	2	4	2	3	3	2	4	4	3	2	2	2	1	2	2	3	2	3	3	2	2	2
2	3	4	4	3	3	4	4	5	3	3	3	3	3	2	2	3	2	2	3	3	3	3	3	3	4	3	4
3	3	3	2	2	2	2	3	2	3	3	4	4	4	2	2	2	2	1	3	3	3	2	3	3	3	2	4
5	3	4	4	3	3	5	3	5	3	2	3	3	5	2	3	4	4	1	2	4	3	3	4	3	1	1	1
5	5	5	5	4	4	4	4	5	4	4	5	3	4	3	3	4	3	3	4	3	3	3	4	4	2	2	2
2	3	5	5	5	5	4	4	4	3	4	3	3	4	3	2	2	2	4	4	4	3	3	4	4	3	3	4
2	5	5	5	5	5	2	4	4	4	3	4	4	4	4	2	2	3	4	3	4	3	3	3	3	3	3	3
4	4	3	3	3	4	4	4	4	3	3	5	5	4	3	2	3	3	3	4	4	3	3	4	4	3	2	3
3	5	3	3	3	3	4	4	3	5	5	4	3	3	2	1	2	2	2	3	3	2	2	4	2	1	3	3
4	4	3	5	5	5	5	5	5	5	5	5	4	4	3	3	3	3	1	4	4	3	3	3	3	4	4	4
4	4	4	4	4	4	3	4	4	4	4	5	5	5	3	2	3	3	2	3	4	3	3	3	3	3	3	3
3	3	3	3	3	3	4	3	4	3	3	3	3	3	3	2	2	2	2	2	2	2	2	2	2	3	3	5
3	3	4	5	3	3	3	3	4	4	4	4	4	4	3	2	3	3	3	3	4	3	3	3	3	5	4	5
3	3	4	4	4	4	3	3	4	3	3	4	4	4	3	1	2	2	2	3	2	2	2	2	3	3	4	3
3	4	4	5	5	5	4	3	4	4	4	3	4	4	2	3	4	3	4	5	4	5	3	4	3	4	4	3
4	3	3	4	4	3	4	4	4	3	3	5	4	3	2	3	3	3	2	2	3	3	4	3	3	4	4	4
1	5	3	2	1	1	3	2	3	3	4	1	2	1	1	1	1	2	1	5	3	2	1	1	2	5	1	3
2	5	4	4	4	4	2	3	5	5	5	5	5	5	2	2	3	3	3	4	3	4	2	4	3	4	4	4
3	5	4	3	3	3	5	5	5	4	4	3	3	3	3	2	2	1	2	2	3	4	4	4	3	1	3	1
2	3	3	3	3	4	4	3	4	3	3	3	5	3	4	3	1	3	3	3	4	2	3	3	3	5	5	4
3	1	4	4	4	4	4	4	4	4	4	3	4	4	2	2	2	3	3	2	3	2	2	3	3	4	2	4
1	5	3	3	4	3	3	2	4	3	4	4	4	4	2	2	2	2	2	3	4	3	4	4	3	4	4	4
4	4	4	4	4	4	3	3	4	3	4	4	4	4	2	3	4	4	4	3	4	3	4	4	3	4	3	3
5	3	4	3	2	3	5	3	4	5	5	3	4	5	2	2	3	5	3	5	4	2	3	5	4	2	2	3
4	3	3	4	3	3	4	3	3	3	4	4	4	2	1	3	3	2	2	2	4	3	3	4	3	4	4	3
1	3	5	2	5	5	2	3	4	3	2	4	3	3	1	1	3	3	4	4	3	4	4	3	3	1	1	1
2	3	4	3	3	3	4	4	4	3	3	4	3	3	2	3	2	3	3	2	4	4	3	3	3	3	3	4
3	3	4	4	4	4	4	4	5	4	4	4	4	4	2	2	4	4	3	3	5	4	4	4	4	3	3	3
4	3	3	3	3	3	3	3	3	3	3	5	5	5	3	3	3	3	3	3	5	4	3	3	3	3	3	3
3	3	3	3	3	3	3	4	5	5	4	4	4	4	2	2	2	2	2	3	3	3	3	3	3	2	2	2
1	4	4	3	4	4	4	4	4	3	4	3	3	3	2	1	2	2	2	3	4	3	3	4	3	4	2	4
2	5	5	5	4	4	3	3	4	3	4	5	5	5	2	3	4	4	4	4	5	4	4	4	4	2	2	2
3	3	2	2	1	2	2	2	2	4	2	3	3	3	3	2	2	2	2	2	3	3	3	3	2	3	3	3
2	2	2	2	2	2	2	3	3	4	3	4	4	4	3	2	3	2	2	3	4	4	3	4	3	4	4	4
3	3	3	3	3	3	4	3	4	4	4	4	4	4	3	2	3	3	3	3	4	4	3	3	3	3	4	4
3	4	3	3	3	3	4	4	5	4	4	4	4	4	2	2	3	2	3	4	3	3	3	3	3	2	2	2
4	5	5	5	4	5	4	5	5	5	4	5	5	5	3	4	4	4	4	5	5	5	4	4	4	4	3	5
5	5	4	5	4	4	4	4	5	4	3	5	4	3	5	3	3	2	2	3	5	5	4	4	3	5	5	5
3	3	4	3	2	2	4	2	4	3	3	4	4	3	2	2	3	4	2	3	4	4	4	3	3	3	4	3
4	5	5	5	5	5	5	5	5	5	3	5	5	4	2	2	2	3	4	4	5	5	5	5	5	5	5	5
4	4	3	4	3	3	3	3	4	3	3	3	4	4	2	3	3	3	3	4	4	3	4	3	3	5	3	3
4	3	4	5	4	4	5	3	4	2	1	5	5	5	4	3	4	4	1	2	4	4	3	4	2	3	5	5
3	4	3	4	3	4	5	5	5	5	5	5	5	5	2	2	2	2	3	4	3	3	4	4	4	3	2	2
4	3	3	4	3	3	2	3	5	4	3	4	3	4	3	2	3	1	2	3	3	3	4	4	3	3	1	2
4	4	4	4	4	4	3	4	4	4	4	4	3	3	1	4	4	3	3	2	4	4	4	4	3	3	3	3
4	4	3	3	3	3	4	4	4	4	4	4	3	4	2	2	3	3	3	4	4	3	4	3	4	4	4	4
2	5	5	4	3	4	2	3	2	4	5	4	3	3	2	2	2	3	5	3	5	4	3	5	3	4	2	5
3	4	4	4	3	2	4	4	4	5	4	4	3	4	3	3	3	3	2	3	3	3	3	3	3	2	2	2
3	5	5	5	5	5	3	5	5	5	5	5	5	5	2	2	3	4	2	3	4	3	3	4	3	4	4	5
3	2	4	4	3	3	3	4	5	3	2	3	3	3	2	2	3	3	2	3	4	3	3	2	2	4	5	4
3	3	2	2	2	3	2	2	2	3	2	3	3	3	3	2	3	3	2	2	3	3	3	3	3	4	4	5
4	4	4	4	5	5	5	3	4	4	5	5	4	4	3	3	4	3	2	3	4	4	3	4	4	2	3	2
4	5	4	5	5	4	4	5	4	4	3	4	4	3	2	2	2	3	2	3	4	3	2	2	3	4	4	4
5	5	5	5	5	5	5	5	5	5	5	4	3	3	3	4	4	3	4	4	4	4	3	4	4	2	3	5
3	3	3	4	4	3	5	3	5	4	4	5	5	5	3	2	3	4	3	3	5	5	5	4	5	3	4	3
4	3	3	3	3	4	4	3	4	5	3	4	4	4	2	1	2	3	2	3	4	4	3	4	3	2	2	3
3	5	5	5	5	5	4	4	4	4	4	5	4	4	1	1	1	1	2	3	4	3	3	2	3	3	3	4
4	3	4	5	3	4	5	4	5	5	4	3	3	3	3	3	3	2	3	5	5	4	4	4	3	5	3	5
2	3	3	4	2	2	4	3	4	4	3	4	4	4	2	2	3	2	2	2	3	2	2	2	2	3	2	3
3	5	5	5	4	4	3	5	5	4	4	5	5	5	3	2	3	2	5	4	4	3	3	5	4	3	3	3
2	3	4	4	3	4	3	3	4	4	3	4	4	4	2	2	2	3	3	3	4	3	2	3	2	4	4	3
1	2	3	2	2	3	2	3	3	2	3	4	4	3	1	2	2	3	2	2	3	2	2	2	2	2	2	2
3	4	2	2	2	1	3	3	4	3	2	4	4	3	3	1	1	2	1	4	4	4	3	3	3	2	3	3
3	4	3	3	2	2	5	3	3	3	4	2	4	3	2	1	1	3	3	4	3	4	2	3	2	5	5	4
3	3	4	4	4	3	2	3	3	3	2	4	4	4	3	2	2	2	2	2	3	3	4	3	3	4	4	4
5	5	4	4	5	5	3	4	5	5	5	5	5	5	1	1	3	1	2	3	5	4	4	4	4	5	4	4
4	5	5	4	5	5	4	4	4	4	3	4	3	3	3	3	3	2	2	2	4	3	3	3	3	4	2	3
4	4	4	4	4	4	2	4	4	3	4	3	3	3	3	2	3	3	3	5	4	3	4	4	3	3	2	2
3	3	3	3	3	3	4	3	5	5	5	4	4	4	2	2	2	2	2	2	4	3	3	3	3	3	3	3
5	4	3	3	3	3	4	3	5	3	3	4	4	4	2	1	2	3	2	4	4	3	4	4	4	5	4	5
4	4	5	5	5	5	3	4	5	5	4	5	5	5	3	3	4	5	4	5	5	4	3	4	3	4	4	4
3	4	4	5	3	3	3	3	5	3	4	4	4	4	2	3	3	2	2	4	4	3	4	4	3	4	4	4
1	2	2	1	1	1	5	1	3	3	1	3	3	3	1	1	2	1	1	1	3	2	2	3	2	2	2	3
4	5	5	5	5	5	4	4	5	5	4	5	5	5	3	4	3	3	3	4	3	3	3	3	3	5	3	5
1	2	4	3	3	3	4	3	4	4	4	4	4	4	2	2	3	3	2	3	4	3	4	3	3	5	5	5
2	4	3	4	3	4	5	4	4	4	4	4	4	4	2	2	2	3	2	4	4	3	3	3	2	3	4	3
5	5	4	4	4	4	5	4	4	4	4	4	4	4	4	2	2	3	2	4	2	4	4	4	4	4	4	4
2	4	5	5	5	4	2	4	4	4	4	4	3	4	2	1	2	2	2	4	4	3	2	3	2	4	4	4
4	5	5	4	4	5	2	3	4	5	5	3	4	3	3	4	4	5	5	2	3	4	3	4	5	5	5	5
3	5	4	5	5	5	2	4	5	4	5	5	4	4	4	3	4	3	2	4	5	4	4	4	4	4	5	4
4	4	3	3	4	4	4	4	4	4	4	4	3	5	4	3	3	3	4	4	4	4	5	5	4	4	5	4
4	3	4	3	3	3	4	4	4	3	3	4	4	4	4	4	4	4	3	4	4	4	3	4	3	4	3	3
3	3	4	5	4	3	3	3	4	4	3	5	5	5	3	2	2	3	2	2	4	3	3	3	3	4	3	5
5	5	5	5	5	5	2	4	5	4	4	4	5	4	2	3	3	3	4	5	4	4	4	5	5	5	5	5
3	4	4	5	4	4	3	4	5	4	3	3	3	3	4	2	3	2	2	4	3	3	3	3	4	3	3	3
3	2	2	4	4	3	4	3	4	3	3	5	3	3	4	2	2	2	4	4	4	3	2	3	2	2	5	2
4	2	2	2	2	2	4	5	2	3	4	5	5	5	5	2	5	2	4	4	4	3	2	2	3	2	1	1
5	4	4	3	3	3	5	5	5	5	5	4	5	5	2	4	2	2	3	3	5	4	2	3	4	5	4	4
5	5	5	5	5	5	3	5	5	5	5	5	5	5	1	5	3	3	4	5	5	4	5	5	4	3	1	3
4	5	5	5	5	5	4	4	5	4	4	4	4	4	3	4	3	4	3	4	4	3	3	3	5	4	3	2
3	4	4	4	5	5	2	3	4	4	4	4	3	4	3	3	3	2	3	2	4	3	4	3	3	3	2	3
4	5	5	4	5	5	3	5	5	3	5	5	5	5	4	2	2	2	5	4	4	3	5	5	3	4	4	4
5	5	5	5	5	5	1	2	5	5	5	3	4	4	4	3	3	3	3	3	3	3	3	4	3	5	5	5
4	3	5	5	4	4	4	2	5	3	3	5	4	3	3	3	3	1	2	3	4	3	2	2	3	4	4	3
4	5	5	5	5	5	4	4	4	4	4	4	4	4	4	4	4	4	4	4	4	4	4	4	4	3	3	3
2	4	4	5	4	4	3	3	4	3	3	4	5	5	3	2	4	4	3	4	4	3	5	4	3	4	4	4
4	5	4	4	4	4	4	5	5	5	5	5	5	5	3	2	2	2	3	4	4	3	3	3	4	2	2	2
3	3	4	4	3	3	3	3	4	3	4	4	4	4	1	2	2	2	2	2	3	2	3	3	2	2	2	2
2	2	5	5	3	3	1	3	4	3	3	5	4	4	1	2	2	3	4	2	3	3	4	4	4	3	2	2
2	3	2	2	2	2	5	3	4	3	3	5	3	4	2	3	3	4	2	3	3	3	4	4	4	1	3	1
2	3	4	3	3	4	4	3	5	5	5	5	5	5	3	3	3	3	4	3	3	3	3	3	2	2	3	3
4	4	4	4	4	3	5	4	5	5	5	4	4	5	3	2	2	3	3	4	5	4	4	4	3	3	5	3
4	4	4	4	4	4	3	4	5	4	4	3	4	4	3	3	3	2	4	3	4	3	4	3	3	2	2	2
5	4	3	3	3	3	3	3	4	4	3	4	4	4	3	3	3	3	4	4	4	4	4	3	3	4	4	4
3	4	3	3	3	3	3	4	4	3	3	3	3	3	2	2	2	3	3	3	3	3	3	4	3	4	4	4
4	4	4	4	4	4	5	4	5	5	5	5	5	5	3	3	3	4	3	4	4	4	4	4	4	4	4	4
5	4	4	4	4	4	4	3	5	4	4	5	5	5	3	3	4	4	3	4	4	4	4	4	3	3	3	3
4	4	5	5	5	5	5	5	5	5	5	5	5	5	3	3	3	3	4	4	4	4	4	4	4	2	2	2
4	5	5	5	5	5	5	5	5	4	4	5	5	5	3	2	3	3	3	3	5	4	4	3	4	4	2	3
4	5	5	5	5	5	5	4	4	5	5	4	5	5	4	3	4	3	3	3	4	3	3	3	3	5	3	5
2	4	4	4	4	4	4	4	4	4	4	4	4	2	2	2	2	2	2	2	4	2	2	2	2	4	3	3
4	4	4	5	5	5	4	3	5	4	4	4	3	4	3	2	3	2	2	4	3	3	2	2	3	4	4	3
4	3	5	4	5	5	4	3	5	3	2	5	5	5	4	4	4	3	3	4	4	4	4	4	4	4	4	4
4	3	3	4	4	4	5	4	4	4	4	5	4	5	1	2	3	3	3	2	5	5	4	4	4	2	4	2
3	1	1	1	1	1	4	3	4	3	3	4	4	4	2	3	2	2	4	3	4	4	4	4	4	2	2	2
3	3	2	2	2	2	4	3	3	3	2	4	5	5	2	2	2	2	2	3	4	4	4	4	4	4	4	4
3	2	3	3	3	3	3	3	4	3	3	4	3	2	2	1	1	3	2	1	4	3	2	2	2	2	4	2
2	3	4	4	5	5	4	4	5	4	4	4	5	5	2	2	3	2	4	4	4	3	4	4	5	4	2	4
3	3	3	3	3	3	3	3	4	4	3	4	4	4	3	2	2	3	4	4	4	4	4	4	4	3	3	3
2	2	3	3	3	3	4	3	5	4	3	4	4	4	2	2	4	1	2	5	4	4	3	3	3	3	1	3
3	4	5	4	4	5	3	3	4	3	3	4	4	3	3	3	3	3	3	3	4	4	3	4	4	3	3	3
3	4	5	4	5	4	4	3	5	4	3	4	5	3	2	2	4	3	3	4	3	5	3	4	5	3	4	3
3	3	3	3	3	3	3	2	3	4	4	4	3	3	4	2	2	2	1	2	3	3	4	4	4	4	3	3
2	4	3	3	3	3	4	4	4	4	3	5	3	3	3	2	3	2	2	2	4	4	4	3	3	4	4	4
4	3	3	3	2	1	3	3	4	3	3	4	3	3	2	2	2	2	2	3	3	2	3	2	2	3	3	4
3	3	3	3	3	3	3	3	4	4	4	3	3	3	3	3	3	3	3	3	3	3	3	3	3	4	3	4
5	4	4	4	4	4	4	5	5	4	4	5	4	4	2	2	3	4	4	3	4	4	4	4	4	4	3	4
3	4	4	4	4	4	4	4	4	4	4	4	4	4	2	4	3	3	3	3	3	3	4	3	4	3	3	3
4	4	4	4	4	4	2	4	4	4	4	4	4	1	4	4	3	3	2	1	4	4	4	4	4	4	4	4
3	4	4	4	4	4	3	3	4	3	3	4	4	4	3	3	3	3	4	5	4	3	4	4	3	4	3	4
3	2	2	4	4	4	3	5	3	4	3	3	4	4	4	2	2	2	2	4	4	4	3	3	4	4	4	4
2	2	4	5	5	4	4	3	4	3	3	4	4	4	2	2	2	2	2	4	3	3	4	4	4	4	3	4
1	3	4	3	3	3	3	3	4	4	3	4	4	3	1	2	2	2	1	2	3	3	3	2	2	3	3	3
1	1	1	4	4	1	2	1	4	1	1	3	4	3	2	1	2	3	3	2	1	3	2	3	3	3	3	3
4	4	4	4	4	5	4	4	4	4	3	4	4	4	3	3	3	3	3	3	3	3	3	3	3	4	4	4
4	4	4	4	4	4	5	4	5	3	4	5	5	5	2	2	3	2	2	4	4	3	3	4	3	3	2	3
3	3	4	4	4	4	3	3	4	4	3	4	4	4	2	3	3	2	2	2	3	3	3	3	3	3	3	3
4	4	5	1	3	1	4	4	4	4	4	4	4	3	3	4	4	2	2	2	4	3	3	3	3	3	3	3
1	4	4	5	4	4	2	4	4	5	5	5	4	3	2	2	2	4	2	4	4	4	3	4	3	2	4	4
4	3	5	5	5	5	3	4	4	4	5	3	4	4	5	4	3	4	3	4	3	4	5	2	2	5	4	5
3	3	3	4	5	5	4	3	3	4	3	4	4	4	4	4	3	4	4	4	4	5	4	5	4	5	4	5
3	4	3	4	4	4	2	3	4	3	5	4	4	4	3	3	3	3	3	3	3	3	3	3	3	3	4	3
2	3	5	5	5	5	3	4	5	5	5	5	5	5	2	3	4	2	5	5	4	4	4	4	4	4	3	5
2	1	4	4	3	3	3	3	4	3	3	3	3	3	2	2	2	2	3	3	4	3	3	3	3	2	2	3
2	1	4	3	4	4	4	4	4	3	2	1	1	1	4	4	4	4	1	1	2	3	2	2	1	4	4	4
2	4	4	4	4	5	3	3	4	4	3	3	3	3	2	2	1	1	2	2	3	3	3	3	3	4	3	3
2	4	4	4	4	5	4	4	5	4	3	4	4	4	3	3	4	3	3	4	2	4	4	4	4	4	4	4
1	2	3	3	3	4	2	3	4	3	3	3	4	2	1	2	4	3	2	4	4	2	3	3	3	4	4	3
5	3	5	5	5	5	1	3	5	3	5	5	5	5	1	1	1	3	1	1	3	4	4	4	3	3	4	1
1	2	3	3	3	4	2	3	4	3	3	3	4	2	1	2	4	3	2	4	4	2	3	3	3	4	4	3
3	3	3	3	3	3	4	3	4	4	3	4	4	4	3	3	3	3	3	3	3	3	3	3	3	4	4	4
3	3	4	4	3	3	4	3	4	3	3	4	3	3	2	2	2	3	3	4	4	3	4	3	3	3	4	4
3	3	3	4	5	4	2	3	4	3	3	4	3	4	2	2	3	3	3	4	4	4	4	4	3	5	3	3
5	5	4	4	4	5	4	5	5	5	4	4	4	4	3	3	3	3	3	3	5	4	4	4	4	5	4	5
1	1	1	5	5	4	2	4	4	2	4	3	3	3	2	2	2	3	4	3	4	3	3	3	3	2	2	2
3	3	4	4	4	4	2	3	4	4	4	4	4	4	2	4	4	4	4	3	4	4	4	4	4	4	4	4
3	3	2	4	4	3	2	2	4	3	2	3	3	4	2	2	3	3	2	3	3	3	2	3	2	3	2	2
5	1	1	1	1	1	1	1	5	5	4	4	4	4	1	1	1	1	3	3	1	1	1	2	1	2	4	3
4	3	3	3	4	3	2	4	5	4	4	4	4	4	3	2	3	2	3	3	4	4	4	5	3	3	2	4
1	3	3	4	3	4	3	4	3	3	4	3	2	3	4	4	1	3	1	2	1	2	2	2	3	2	3	5
2	1	2	3	1	1	2	3	4	1	2	3	3	3	1	2	1	2	3	2	3	2	3	4	1	1	2	3
2	2	2	2	2	2	4	2	2	1	1	2	2	2	2	2	2	1	2	2	2	2	2	2	2	2	2	2
4	3	4	2	4	3	3	2	3	2	2	3	3	2	3	3	2	2	2	2	2	2	1	1	1	2	2	2
2	3	4	3	3	3	3	3	3	3	3	2	3	3	3	4	3	3	3	3	4	3	4	4	3	4	4	4
2	2	2	2	2	2	2	2	3	3	2	2	2	2	2	3	2	2	2	2	3	2	2	2	2	3	2	3
3	3	4	4	4	5	3	3	3	3	3	4	3	2	2	3	4	4	2	3	2	5	3	3	3	3	3	3
1	2	4	4	3	3	3	2	4	3	3	3	2	3	3	2	3	3	2	5	4	4	4	4	4	4	4	3
2	2	2	2	2	2	2	2	2	2	3	2	3	2	2	3	2	2	1	1	2	2	2	2	3	3	3	3
5	4	4	1	5	5	3	5	3	4	4	4	4	4	3	3	3	3	3	4	3	4	4	3	4	3	3	3
3	2	4	5	4	4	1	1	1	2	2	3	3	3	3	3	3	3	3	3	3	3	3	3	3	3	4	4
3	4	3	4	3	4	5	5	4	3	4	4	3	4	3	5	4	4	4	3	3	4	4	3	3	4	4	4
3	3	5	5	5	5	3	3	5	4	3	4	4	4	3	3	4	4	3	4	1	4	3	3	3	3	3	3
5	3	5	4	4	4	4	3	4	3	3	4	4	4	3	3	3	4	5	4	4	4	5	4	5	4	4	3
4	3	4	4	4	4	5	4	4	4	4	4	4	4	3	3	4	1	2	3	3	3	4	4	4	4	4	4
4	4	5	4	4	5	4	3	4	4	5	5	5	4	3	4	4	3	4	4	4	4	3	4	4	2	3	4
3	2	3	3	3	2	2	3	3	2	2	3	3	3	3	2	2	2	2	2	3	3	2	2	2	2	3	3
4	4	4	4	4	4	4	4	4	4	4	4	4	4	4	4	4	4	4	4	3	2	4	5	3	3	4	4
4	5	5	5	5	5	3	5	5	5	5	3	2	4	2	2	2	3	4	2	2	3	4	4	4	2	2	2
2	4	4	5	4	4	3	4	4	4	4	4	4	3	2	3	3	3	3	3	4	4	4	4	3	4	3	2
2	3	4	3	4	3	3	4	4	3	3	3	3	3	3	4	3	2	2	3	4	3	2	3	4	4	3	4
2	2	3	3	3	2	3	3	2	2	4	2	2	2	3	2	2	2	4	3	2	2	3	3	2	3	3	3
2	4	4	4	4	4	2	4	4	3	4	5	5	5	2	5	3	4	4	4	5	3	4	5	3	4	4	4
2	2	3	4	3	3	3	3	4	4	3	4	4	4	3	3	3	2	2	3	3	3	3	3	3	3	3	3
3	4	4	5	4	4	4	4	5	4	3	5	5	5	2	4	4	3	3	4	4	3	4	4	4	5	3	5
4	4	4	4	4	4	5	4	5	5	5	5	5	5	4	4	3	3	3	4	4	4	4	4	4	4	4	4
3	3	1	1	1	5	5	2	3	4	5	4	4	5	1	3	2	2	1	1	5	1	2	3	4	5	5	5
4	4	3	3	3	4	4	3	4	4	3	4	4	4	2	3	3	3	3	3	4	4	3	3	3	4	3	4
1	2	4	5	4	4	2	3	4	5	4	4	4	4	2	2	2	3	3	4	4	4	4	3	2	2	2	2
2	2	4	4	3	3	3	2	3	2	2	4	4	3	2	1	1	2	2	2	3	3	3	3	3	4	3	4
4	4	5	5	5	5	5	4	4	5	4	4	4	4	4	5	4	5	4	4	4	4	4	4	5	1	2	2
4	3	3	3	3	3	4	4	3	3	3	4	4	4	3	3	3	3	2	5	4	4	4	4	4	5	5	5
4	3	3	3	3	3	4	4	3	3	3	4	4	4	3	3	3	3	2	5	4	4	4	4	4	5	5	5
3	3	4	4	3	4	4	3	4	4	3	4	4	4	2	2	2	2	2	4	4	4	4	4	4	4	5	5
2	2	3	3	2	3	3	2	3	2	3	3	2	3	3	2	3	2	3	3	3	3	3	2	3	3	3	2
3	2	3	2	2	2	2	2	2	2	2	3	3	3	2	2	2	2	2	2	3	2	2	2	2	3	3	3
5	4	4	4	5	5	5	5	5	5	5	4	4	4	4	4	4	4	4	5	4	4	5	5	5	4	3	5
4	3	4	4	4	4	2	3	5	4	3	2	5	3	2	3	3	3	3	4	4	4	3	3	2	1	3	3
4	4	5	5	5	4	3	4	5	5	4	4	5	5	3	3	3	2	4	4	5	5	4	4	4	4	3	5
2	2	5	4	5	5	5	5	3	5	3	5	5	5	4	2	5	1	2	3	4	5	5	5	5	3	2	2
4	4	4	4	4	4	5	4	4	4	3	5	5	4	4	4	4	3	3	3	3	4	4	4	4	3	3	2
3	4	4	5	4	4	3	4	5	4	3	5	5	4	5	4	5	5	4	4	4	3	5	4	5	4	4	5
5	5	5	5	5	5	4	4	5	4	4	2	3	4	2	2	3	3	3	2	3	4	3	3	3	3	3	4
3	4	3	3	3	2	2	2	4	2	3	2	4	4	2	2	2	4	3	3	4	3	4	4	3	4	4	4
1	4	4	4	3	3	2	4	4	4	4	4	4	4	2	2	2	3	4	4	4	4	4	4	3	3	3	4
4	4	5	4	4	4	5	5	4	3	4	3	3	4	2	2	3	2	2	3	4	3	3	4	3	4	2	3
1	3	4	3	3	2	2	1	2	3	2	3	3	3	2	3	3	2	2	3	2	3	2	3	3	3	2	2
2	3	2	4	2	3	3	3	2	2	2	2	2	3	2	1	2	3	2	1	3	2	3	1	3	3	3	3
4	4	4	3	3	4	3	2	4	4	2	4	3	4	4	2	3	3	4	4	4	4	4	4	4	4	4	4
3	1	5	5	4	4	1	1	1	1	1	1	1	1	1	1	1	1	1	1	2	3	4	5	4	3	4	5
4	3	4	4	4	4	3	3	3	3	3	4	3	3	2	2	2	2	4	4	3	4	3	3	3	4	4	4
4	2	4	4	4	4	2	2	4	4	2	3	3	3	2	2	2	1	2	4	2	2	2	1	1	2	2	3
2	2	3	3	2	4	5	5	5	5	5	3	3	3	2	2	2	2	1	1	1	2	3	3	4	2	2	2
1	2	2	2	3	3	2	4	3	2	5	2	3	2	3	2	2	3	1	2	2	2	2	1	3	3	3	3
1	2	2	2	3	3	2	4	3	2	5	2	3	2	3	2	2	3	1	2	2	2	2	1	3	3	3	3
2	4	4	4	4	4	3	4	5	3	3	3	3	3	2	2	2	2	2	3	4	3	4	4	3	4	3	4
3	2	3	3	3	3	2	3	4	3	3	4	4	4	2	2	2	2	2	2	4	3	4	4	3	4	3	4
4	3	4	4	4	4	5	3	4	3	3	5	5	5	2	4	3	2	2	4	4	4	5	5	4	4	5	4
2	4	5	4	4	5	3	4	5	5	4	5	4	5	2	2	3	3	2	2	4	4	4	5	3	4	3	4
3	3	3	3	3	3	3	2	3	3	3	4	4	4	2	2	2	1	1	2	2	2	2	2	2	3	4	3
4	5	3	4	4	4	5	3	4	4	4	5	4	5	3	5	4	5	3	4	5	4	3	4	4	5	4	5
2	2	3	3	3	3	2	2	3	2	2	3	3	3	2	2	2	2	2	2	3	2	3	3	2	2	3	3
3	3	4	5	3	3	3	3	4	3	2	3	3	3	3	3	3	3	3	2	3	3	3	3	3	3	3	3
4	3	3	4	3	3	5	3	4	5	4	5	5	3	3	2	2	2	2	3	4	3	4	4	3	5	5	5
4	4	4	4	3	4	3	3	4	3	4	4	4	4	2	2	2	2	2	2	2	3	3	3	3	4	4	4
3	4	4	3	3	3	2	2	4	3	2	4	2	4	1	1	1	1	1	2	5	3	3	3	2	4	2	4
1	2	1	1	1	1	2	2	1	1	2	1	1	1	2	1	1	1	1	1	1	1	1	1	1	1	1	1
2	2	2	3	3	3	4	2	2	3	3	4	4	4	2	2	2	2	2	3	2	2	2	3	2	4	1	1
4	4	4	4	4	4	4	4	4	4	4	5	5	4	3	3	3	4	3	3	4	4	3	4	4	4	4	4
3	3	2	2	2	2	3	3	3	3	3	4	4	4	4	2	2	2	2	4	4	4	4	4	4	3	3	3
4	2	2	4	5	4	4	2	4	1	1	3	3	3	2	3	1	2	2	4	4	3	4	2	3	4	4	4
3	3	3	4	4	4	3	3	4	4	3	4	2	3	2	3	2	3	3	3	3	3	3	3	4	4	4	4
3	4	4	3	3	4	1	3	4	3	3	5	5	5	1	1	1	3	1	4	4	3	4	4	3	3	4	1
5	4	5	5	5	4	4	4	5	4	4	5	5	5	4	4	4	3	3	4	4	4	4	4	4	3	4	4
3	2	2	2	1	2	4	2	3	2	1	3	3	3	1	2	2	2	2	2	4	3	3	3	2	1	1	1
1	3	2	4	3	2	4	2	5	2	1	5	3	4	2	2	3	2	1	3	4	4	4	4	3	3	1	4
2	3	2	3	3	2	2	2	3	3	2	3	3	3	2	3	2	2	1	2	2	3	3	3	2	3	3	2
3	2	4	4	4	4	4	3	4	3	3	4	4	4	2	2	2	2	2	2	3	3	2	3	2	4	4	4
4	2	4	1	1	4	2	3	5	5	2	4	3	3	2	1	2	2	2	2	3	2	3	2	3	2	3	3
3	3	3	4	3	4	3	4	3	2	3	3	4	3	3	2	3	3	3	4	3	2	3	4	3	3	3	2
2	2	3	3	3	4	4	1	3	3	1	2	2	2	1	2	1	4	3	2	4	2	3	3	2	3	4	5
4	4	4	5	4	5	3	3	4	4	3	4	4	4	3	3	3	2	2	3	4	4	3	3	3	3	3	4
3	3	2	5	3	3	5	3	3	3	2	5	4	3	2	4	2	4	3	5	4	2	3	4	3	5	3	4
3	4	4	4	4	4	3	4	4	4	3	3	3	4	2	2	2	2	4	2	3	3	3	3	3	4	4	3
4	3	3	3	3	3	3	3	3	3	3	4	4	3	2	2	2	2	2	2	4	4	4	4	4	5	3	5
4	4	3	3	2	2	4	2	5	3	2	4	5	4	2	2	2	2	2	2	3	3	4	3	2	2	2	2
4	3	4	3	4	3	3	3	3	3	4	5	3	4	2	2	2	3	2	4	3	4	3	3	4	4	4	3
2	3	4	4	3	3	4	3	4	3	3	4	4	4	3	3	3	3	3	3	3	4	4	3	3	3	3	3
3	4	4	3	2	3	2	4	3	4	3	3	4	3	3	4	3	5	3	4	3	4	5	3	4	3	4	5
2	2	5	3	4	5	2	4	5	4	3	4	3	3	1	2	2	4	2	3	4	3	5	3	3	3	3	4
3	3	3	3	3	3	4	3	3	3	3	3	3	3	2	2	2	2	2	2	3	3	3	3	3	3	3	3
5	5	5	4	4	4	4	5	4	5	5	4	4	5	2	2	2	2	2	2	4	4	4	5	4	5	5	5
4	4	4	4	4	4	3	3	3	3	3	3	3	3	3	3	3	3	3	3	3	3	3	3	3	2	2	2
2	4	3	4	3	3	2	2	5	3	2	4	4	3	2	1	2	2	2	3	2	3	3	3	4	4	4	4
3	2	4	4	4	4	3	2	4	3	2	3	3	3	2	2	2	2	2	3	4	4	4	4	4	3	4	4
4	3	3	3	3	3	4	3	3	2	2	4	4	4	2	2	2	2	2	2	4	3	4	4	3	4	4	3
2	3	3	3	2	2	3	2	2	2	3	3	2	2	3	3	3	2	3	3	4	4	4	4	4	4	4	3
4	3	3	3	3	3	3	3	3	3	3	4	4	5	1	1	2	2	3	3	2	2	3	4	4	4	4	4
4	3	4	3	3	4	5	3	5	4	4	4	4	4	3	3	3	2	2	4	4	4	3	3	4	2	2	3
2	3	3	3	3	3	3	2	3	2	3	3	3	3	2	2	2	2	2	2	2	3	3	3	3	3	2	3
3	2	2	2	2	3	3	3	3	3	3	3	3	3	2	3	3	3	3	3	2	3	3	2	3	4	4	4
3	3	4	4	3	3	2	3	4	3	3	3	3	3	3	3	3	3	3	3	4	3	3	3	3	4	4	4
2	2	2	2	2	2	4	4	4	4	4	2	3	2	2	2	3	2	4	5	1	3	1	1	1	3	3	2
2	3	4	4	3	4	2	2	4	3	3	4	4	4	2	2	2	3	3	4	3	5	5	5	5	5	4	4
2	5	5	5	5	5	2	4	4	3	4	5	4	4	2	2	2	2	4	2	5	4	2	4	2	5	5	1
4	3	3	5	3	3	4	3	4	3	4	3	3	4	4	3	3	3	3	3	3	3	3	3	3	3	3	3
3	3	1	2	3	3	1	2	1	1	1	1	1	1	4	4	4	4	4	2	3	3	3	3	3	3	3	3
3	3	4	4	3	3	4	3	4	2	2	5	5	3	3	2	3	3	5	3	5	3	3	3	3	2	2	1
4	4	4	3	3	3	2	3	5	3	3	5	5	5	3	3	3	3	3	3	3	3	3	3	3	4	3	4
2	3	4	5	3	3	4	3	5	3	3	4	4	4	3	2	2	2	2	3	3	3	3	4	4	2	2	2
3	3	1	1	1	1	5	3	5	5	5	4	4	4	4	3	3	3	4	5	5	5	4	4	4	4	3	3
2	4	4	4	4	4	2	4	4	4	4	4	4	4	2	2	2	4	2	2	4	4	4	4	4	2	2	2
1	1	2	1	1	2	1	1	1	3	3	3	3	4	4	3	3	4	4	4	4	4	4	4	4	4	2	2
3	3	5	4	4	4	3	3	4	3	3	4	4	4	3	2	2	3	3	3	3	3	3	4	3	2	4	2
3	3	4	4	3	4	5	3	3	4	2	4	5	4	2	2	3	1	2	3	3	4	4	3	3	3	3	4
4	4	4	5	4	4	3	4	3	3	4	3	4	3	3	4	4	4	3	3	3	4	3	4	3	4	4	4
3	2	3	4	3	2	3	3	4	3	3	3	4	4	2	2	3	2	3	4	4	3	2	4	3	4	3	3
3	3	4	4	4	4	3	3	4	4	3	3	3	3	2	2	3	2	3	3	3	2	2	3	3	3	3	3
3	4	5	5	3	4	5	3	5	4	3	4	4	4	3	3	2	1	2	5	4	3	4	4	4	1	1	1
5	3	4	5	5	5	4	4	4	5	5	4	4	4	3	3	4	2	3	4	3	3	4	4	3	4	3	4
3	1	4	5	4	3	3	5	5	4	3	4	4	4	3	4	4	3	3	4	5	5	5	4	4	3	5	5
5	5	5	5	5	5	5	3	5	3	3	5	5	5	1	1	1	1	1	5	5	5	5	5	5	1	1	1
3	4	3	4	3	4	4	4	4	4	4	4	4	4	3	2	3	3	2	2	3	2	2	3	2	3	3	3
3	3	4	4	4	4	3	2	3	2	2	4	3	3	2	3	2	2	3	3	2	3	3	2	3	2	2	3
3	3	4	4	4	4	4	2	3	2	2	4	3	3	2	3	2	2	3	3	2	3	3	2	3	2	2	3
3	4	3	4	3	4	4	4	4	4	4	4	4	4	3	2	3	3	2	2	3	2	2	3	2	4	4	4
2	1	3	2	2	3	3	2	3	3	3	3	3	3	3	2	3	4	2	3	4	3	3	3	3	5	5	4
4	4	3	4	5	3	2	1	2	4	4	3	3	2	4	5	5	4	3	3	4	5	4	3	1	4	3	3
3	3	3	3	3	3	3	3	3	3	3	3	3	3	3	3	3	3	3	3	3	3	3	3	3	4	4	4
4	4	4	4	4	4	4	4	4	4	4	4	4	4	4	4	4	4	3	4	4	4	4	4	4	3	3	3
4	2	2	2	2	2	1	1	2	2	2	2	2	2	2	2	2	2	2	2	1	2	1	2	2	3	3	3
4	3	4	4	4	4	5	3	3	5	4	4	5	4	3	3	4	3	3	4	4	4	4	4	3	5	5	5
3	4	2	3	3	4	4	3	3	2	3	5	4	1	3	3	3	5	2	3	3	3	4	1	5	3	2	1
1	1	2	2	3	3	2	2	1	2	2	1	4	4	3	2	2	2	1	1	2	2	2	3	4	3	2	2
1	2	2	2	2	2	4	3	4	3	3	3	4	2	1	2	2	2	2	2	4	3	3	3	4	4	4	3
2	4	3	2	3	4	1	2	4	2	3	2	3	4	3	4	2	5	2	1	3	4	2	3	4	4	3	5
4	3	4	4	4	5	3	4	5	3	3	5	5	5	4	3	3	3	3	5	5	5	5	5	4	3	3	1
5	4	4	4	4	4	3	4	4	3	3	4	4	4	3	3	4	4	3	3	4	3	4	3	4	4	4	4
4	4	5	5	5	5	5	5	5	4	4	4	4	4	2	3	4	4	4	3	3	3	4	5	4	3	3	3
3	4	5	5	5	4	4	3	5	5	4	4	3	4	3	2	2	3	2	4	4	3	3	3	3	3	4	3
3	3	3	4	4	4	4	2	4	4	3	3	3	3	2	3	3	2	2	4	4	4	3	3	3	3	3	3
5	3	3	3	3	3	1	1	5	3	3	4	2	2	4	3	3	4	5	3	3	2	4	4	3	5	3	5
5	5	4	5	4	4	4	4	4	4	4	5	4	5	3	3	3	3	3	4	4	3	4	3	3	5	5	5
2	3	5	4	4	4	3	2	5	3	2	4	4	4	3	2	2	2	2	3	4	4	4	3	3	4	4	4
1	1	5	5	5	5	3	2	4	3	2	3	3	3	3	2	4	3	2	3	2	1	3	4	5	1	2	3
3	4	5	3	2	4	4	3	2	2	2	3	4	5	1	5	3	4	4	3	4	3	2	4	2	2	4	3
4	4	4	3	4	3	5	5	4	3	4	4	4	5	4	4	5	4	3	4	3	5	5	5	4	3	3	4
2	2	2	2	2	2	2	1	1	4	2	2	3	3	3	3	2	3	2	2	3	3	3	3	3	4	3	3
2	2	2	1	1	2	1	3	3	5	1	3	3	3	2	2	3	3	2	3	3	2	3	3	3	3	2	3
4	4	4	4	4	4	2	4	5	3	4	3	4	3	2	2	3	4	4	3	4	4	4	5	4	5	5	5
3	3	4	5	5	5	2	3	5	5	3	5	4	4	4	4	4	4	4	4	5	5	5	4	3	3	2	3
2	3	3	3	4	4	4	3	4	3	2	4	4	4	2	2	3	3	2	4	4	4	4	4	4	4	2	4
3	2	3	3	3	2	4	3	5	4	3	4	4	4	2	3	3	3	2	2	3	4	3	3	3	2	2	3
4	5	5	5	5	5	4	3	3	4	5	5	4	5	2	4	3	2	1	4	4	3	3	3	4	4	4	5
3	3	4	3	3	3	4	3	4	3	3	3	3	3	3	4	3	4	3	4	3	4	3	3	3	3	3	3
4	3	4	3	3	4	1	3	4	4	4	3	4	3	3	4	4	3	3	4	4	4	3	4	3	4	4	3
3	2	2	2	2	2	3	2	4	2	2	2	2	2	2	2	2	2	2	2	2	2	2	2	2	2	2	2
3	4	5	5	5	5	4	4	4	3	4	5	4	4	3	2	2	3	4	3	3	3	3	3	2	5	5	5
2	4	2	4	4	4	2	3	5	5	3	3	3	3	2	2	3	2	2	5	4	4	3	3	4	3	3	3
4	5	4	5	5	4	5	5	5	4	4	5	3	4	3	2	3	3	2	3	4	4	2	3	3	2	2	2
3	3	3	3	3	3	3	3	3	3	3	3	3	3	3	3	3	3	3	3	3	3	3	3	3	3	3	4
5	4	4	4	5	5	3	5	5	4	4	3	4	4	3	2	3	2	4	4	3	4	4	4	4	4	4	4
3	2	4	1	2	5	3	1	4	2	2	4	5	3	1	2	3	1	1	4	5	3	4	5	2	3	4	2
3	3	4	4	3	4	4	3	4	4	3	4	4	4	4	3	3	4	3	4	3	4	4	3	3	3	3	4
4	4	4	4	4	4	2	4	4	4	4	3	4	4	2	3	3	3	4	5	4	4	3	3	3	3	3	3
5	4	1	3	3	3	4	4	5	5	4	3	5	5	2	2	3	2	3	4	4	4	3	5	3	1	1	3
4	3	2	2	2	2	5	3	4	4	3	4	4	4	1	1	1	1	1	4	3	3	3	3	3	2	1	3
2	3	2	2	2	3	4	3	3	3	2	4	4	3	2	2	2	1	2	3	3	3	3	4	3	3	3	2
4	3	4	4	4	4	5	3	4	5	3	5	4	4	2	2	3	2	2	4	3	4	3	4	3	3	3	3
4	3	4	4	4	4	4	4	5	3	3	3	4	4	3	3	3	2	3	4	3	4	4	4	4	3	4	4
4	4	4	3	2	3	3	4	2	3	1	3	4	4	3	2	2	1	1	1	3	4	3	4	4	4	2	5
3	4	3	2	3	5	5	3	4	3	4	3	2	3	3	4	3	2	1	2	3	2	4	2	3	2	3	4
3	2	3	2	1	2	3	2	2	2	2	3	3	3	1	1	1	1	1	3	3	3	3	3	3	3	3	3
5	4	5	5	5	5	1	5	2	5	5	2	4	3	2	1	1	1	2	3	4	3	3	3	3	3	2	2
3	3	3	4	3	3	4	3	3	3	3	4	4	4	2	2	2	3	2	2	3	2	2	2	2	2	2	2
2	2	3	4	2	2	4	3	5	5	3	4	5	4	2	1	2	1	2	3	3	2	4	3	2	1	1	1
1	1	1	2	1	2	4	3	4	2	2	2	3	3	1	1	2	2	1	1	2	3	3	3	2	4	3	3
2	1	2	2	2	1	3	2	3	2	1	1	3	3	1	1	2	3	2	3	3	2	2	4	3	5	5	5
4	2	2	3	2	3	4	3	3	3	3	4	4	3	2	2	2	3	1	3	3	4	3	3	3	2	3	3
2	3	3	4	4	5	5	3	3	4	4	2	3	3	3	2	1	3	5	3	3	3	4	5	4	2	2	3
4	3	4	5	3	4	5	4	5	3	5	2	2	4	1	2	3	4	2	3	4	3	2	3	5	2	3	4
3	2	2	3	3	2	2	3	3	2	2	3	3	2	3	3	2	2	2	2	3	3	2	2	3	2	2	2
3	2	2	3	3	3	4	3	4	3	3	5	5	5	4	1	4	2	3	3	4	4	5	5	4	3	4	5
2	3	2	3	2	2	3	4	4	4	5	3	4	5	4	3	4	5	3	4	4	4	5	3	2	3	2	3
4	3	3	3	3	2	2	2	4	2	2	3	4	2	1	3	3	2	3	3	2	3	3	4	3	2	3	3
5	2	3	5	4	4	2	3	4	2	2	4	4	4	2	2	3	2	2	2	4	4	3	3	3	4	3	5
3	4	2	3	3	3	4	3	4	3	3	4	4	4	2	2	2	2	1	3	4	4	5	4	4	2	2	2
3	2	2	4	4	4	3	2	4	3	3	4	4	4	2	2	3	3	2	3	4	4	4	4	3	3	2	4
1	1	1	1	1	1	3	2	3	2	1	2	3	3	2	1	1	1	1	2	3	3	3	3	3	5	4	4
5	3	4	3	2	1	3	2	4	1	1	4	4	5	1	2	2	3	3	3	1	3	2	4	3	4	4	3
2	3	2	1	2	2	4	2	3	3	1	3	4	3	3	1	2	4	1	3	3	3	2	4	3	3	4	2
3	3	4	5	5	5	3	3	4	2	2	4	5	2	2	3	3	4	4	5	3	4	5	4	3	4	5	4
1	1	1	2	2	2	3	2	2	3	2	3	3	3	2	2	1	1	2	3	4	3	4	4	5	2	3	4
5	5	5	4	5	5	4	5	4	4	5	4	4	5	1	5	3	3	4	5	4	4	3	5	4	2	2	3
4	3	2	2	2	1	3	4	4	3	4	3	4	4	2	2	2	3	2	3	4	4	3	4	3	4	4	4
3	4	2	2	1	2	4	3	4	5	3	5	4	4	1	2	2	1	2	4	4	3	4	3	4	2	1	2
3	3	4	3	2	4	3	4	3	2	5	5	4	3	1	3	2	1	1	3	5	4	3	3	3	2	3	4
3	2	2	2	2	2	3	2	3	3	3	3	4	3	2	2	3	3	3	4	4	3	3	3	3	2	3	3
3	2	4	3	4	4	2	3	4	5	3	2	4	2	5	4	3	2	3	4	2	4	5	4	3	2	3	4
2	2	2	2	1	1	4	3	4	3	2	4	4	4	1	1	1	2	1	5	3	2	4	3	3	2	3	4
3	4	3	3	3	3	3	3	4	3	3	4	4	4	2	3	3	2	3	3	4	3	4	3	3	5	4	4
3	2	3	2	2	3	4	4	5	5	3	3	5	5	2	2	2	3	2	3	3	4	4	4	4	3	5	5
2	2	2	3	2	2	3	4	4	3	2	4	4	4	2	2	2	2	2	2	3	3	2	3	2	1	1	1
4	3	3	4	3	3	5	4	4	4	3	4	4	4	2	2	2	1	2	4	4	3	3	3	3	3	3	4
5	5	3	2	2	2	5	5	3	5	4	4	4	3	2	2	2	3	5	3	4	4	3	4	4	3	3	4
2	3	3	4	4	4	3	3	4	4	3	3	3	3	3	3	4	2	2	4	4	3	3	4	3	4	4	4
3	3	2	2	2	3	3	3	4	4	2	4	4	3	2	2	3	3	2	4	3	2	2	3	2	3	3	3
3	3	4	3	4	4	2	3	4	2	2	4	4	4	3	3	3	5	3	3	4	4	5	4	3	5	5	5
4	3	2	3	3	3	4	4	4	4	3	4	4	4	3	3	4	3	3	3	4	4	4	4	3	4	4	4
3	2	2	4	2	2	4	3	3	3	3	4	4	4	3	3	3	3	2	2	3	4	2	2	3	2	1	3
3	2	2	2	2	2	3	2	2	2	2	3	4	4	1	1	1	1	1	2	2	1	1	2	1	1	3	3
3	4	4	5	4	5	3	2	2	2	2	2	2	2	1	2	1	1	1	2	2	1	1	2	1	3	3	4
3	3	4	5	4	3	4	3	5	4	4	5	3	5	2	2	3	3	3	3	4	3	2	5	4	4	4	3
5	3	4	2	5	3	4	3	5	4	3	4	3	5	2	4	4	4	5	3	4	3	5	4	3	5	3	4
3	4	3	2	4	3	4	4	3	3	4	3	4	5	3	5	4	3	2	3	3	3	2	4	4	3	2	3
5	4	3	4	4	4	5	5	5	5	4	3	3	5	4	3	4	3	3	4	5	5	5	5	5	2	4	2
3	3	3	4	3	3	2	3	3	2	3	3	3	2	2	2	2	2	3	4	3	2	3	4	3	4	4	4
3	4	4	5	5	5	5	4	4	3	5	3	4	5	2	1	2	3	2	3	4	3	3	4	4	4	4	4
4	3	4	4	3	3	3	3	4	4	3	4	4	4	2	2	2	3	2	4	4	3	3	4	4	1	1	2
3	4	3	2	2	2	3	2	3	3	3	3	3	3	2	2	2	2	2	1	3	4	4	3	3	3	2	3
3	2	4	4	3	3	2	3	4	4	3	1	1	2	4	4	3	2	2	1	1	2	2	3	4	2	2	3
4	3	2	2	2	1	3	3	4	4	2	1	3	2	1	2	1	2	2	2	3	4	3	5	4	1	1	4
3	3	3	4	3	4	2	3	4	4	3	4	4	3	2	2	2	3	2	3	3	3	3	3	3	4	3	4
3	3	1	3	2	2	3	2	3	2	2	3	3	3	2	2	3	2	1	1	3	3	3	3	3	3	3	3
3	2	2	2	2	2	4	3	3	3	3	3	3	3	2	2	2	2	2	3	4	3	3	3	2	2	2	3
3	3	3	4	4	3	4	4	5	4	3	4	4	4	3	3	3	3	3	4	4	4	4	3	4	4	4	4
3	3	3	3	3	3	5	4	4	3	3	5	5	5	3	3	4	5	3	3	4	4	3	4	3	5	5	4
2	2	2	3	2	2	4	2	4	3	2	3	4	3	2	2	1	2	2	2	3	3	4	3	3	2	2	3
4	4	3	3	3	3	4	3	4	3	3	4	4	3	4	2	2	2	3	3	4	3	4	3	3	4	4	3
3	3	4	4	3	4	5	4	5	4	5	4	5	4	3	2	3	2	2	3	4	4	3	3	3	4	3	3
5	5	4	3	4	4	3	5	5	5	3	3	3	3	2	5	4	5	5	4	4	4	5	5	5	2	3	1
1	2	2	3	2	2	4	2	4	2	2	3	3	3	2	2	2	2	2	2	2	2	2	2	2	2	2	2
5	4	3	3	4	4	2	2	2	4	4	4	4	4	3	5	4	4	4	3	4	4	4	4	3	4	4	4
2	2	2	2	2	2	4	3	4	3	3	4	4	4	2	2	2	2	2	2	4	3	2	2	2	2	2	3
4	5	5	5	5	5	4	5	5	4	4	4	4	4	3	4	4	4	5	5	2	4	5	5	5	5	5	5
4	4	4	4	4	4	2	4	4	3	3	4	2	4	1	2	2	2	1	1	4	4	1	1	1	4	1	4
4	2	4	5	4	3	4	3	5	3	3	4	4	4	2	3	2	4	4	2	4	3	4	4	3	3	2	2
3	3	3	3	3	3	3	3	3	3	3	3	3	3	3	3	3	3	3	3	3	3	3	3	3	3	3	3
3	3	4	5	3	3	3	4	5	3	3	4	4	4	3	1	1	2	2	3	5	4	3	3	2	4	4	4
3	3	3	3	3	3	4	3	4	4	3	4	4	4	3	3	3	4	2	3	4	4	3	4	3	2	2	2
3	3	4	4	4	4	4	3	4	3	1	5	5	4	2	2	3	4	3	2	4	3	4	4	3	4	4	4
3	3	3	3	3	3	4	3	4	4	3	4	4	4	1	1	1	3	3	1	4	4	3	3	2	3	3	3
2	2	2	4	5	5	4	4	5	5	4	4	4	5	3	2	2	2	3	4	4	4	4	4	3	3	3	4
2	3	4	5	3	4	3	4	5	3	3	3	4	3	2	1	4	3	2	3	3	4	2	2	3	3	3	3
3	3	2	2	1	1	3	3	4	2	2	5	3	3	1	1	2	2	1	3	3	2	1	2	3	1	2	1
2	1	1	1	1	1	3	2	2	1	1	5	2	3	4	2	4	4	3	4	2	2	3	4	2	3	4	5
2	2	1	2	3	1	1	3	4	3	3	2	2	1	1	2	2	1	1	2	4	1	2	2	2	3	3	4
2	3	4	2	3	2	2	3	4	3	2	4	4	4	2	3	2	3	2	4	4	3	4	4	3	2	2	2
4	5	4	5	5	5	3	4	5	5	4	5	5	5	2	3	4	4	2	5	4	4	4	5	4	3	4	4
3	3	3	4	4	3	4	3	4	5	3	2	3	3	2	2	3	4	4	4	4	2	3	4	4	2	1	2
3	3	3	3	3	3	3	3	4	3	2	3	3	3	2	2	2	3	2	3	3	2	2	2	2	3	3	3
3	2	3	3	3	3	4	4	4	4	3	2	3	3	2	2	2	2	2	2	3	3	3	2	2	3	4	3
4	3	4	3	3	4	4	3	4	3	3	3	4	4	3	2	3	2	2	4	4	3	3	4	3	2	2	2
5	3	3	4	3	3	4	4	4	3	3	4	4	3	3	3	2	3	3	3	3	4	4	4	3	1	1	2
3	3	2	2	2	1	4	3	3	2	2	3	3	3	2	2	2	2	1	2	3	2	2	3	2	5	5	5
3	4	4	4	4	4	3	4	4	3	4	4	3	3	3	3	3	4	3	4	3	4	4	3	4	3	4	3
3	4	3	4	3	3	5	5	5	3	2	1	1	2	1	1	1	3	1	3	4	3	1	2	1	3	5	4
5	5	4	4	5	5	5	4	4	5	4	2	3	4	1	3	3	5	4	4	5	4	4	5	4	4	4	4
2	3	1	2	2	2	4	3	3	3	3	4	4	4	2	2	2	2	1	1	3	2	2	2	2	3	3	3
4	4	3	3	3	3	5	4	4	4	4	3	2	2	3	3	3	3	3	3	3	3	3	4	4	3	3	3
3	2	2	3	2	2	3	2	2	3	2	3	3	3	2	2	2	3	1	3	3	3	2	2	2	3	2	2
5	5	5	5	5	5	5	5	5	5	5	5	5	5	1	3	3	3	5	4	5	4	4	4	3	2	2	2
3	2	2	2	2	2	3	2	3	2	2	3	2	3	1	2	2	2	2	2	2	2	3	3	2	4	3	3
2	2	2	2	2	2	3	2	3	3	2	3	3	3	2	1	1	1	1	2	3	3	2	2	2	2	2	2
5	3	5	3	5	5	5	3	5	4	3	3	3	4	2	2	3	2	2	2	3	4	4	3	4	5	5	2
2	3	2	3	1	3	4	2	2	3	2	4	4	3	1	1	3	2	2	3	3	3	2	2	2	1	1	1
2	1	1	1	1	1	3	2	2	1	1	3	3	2	1	1	1	1	1	2	2	1	3	4	3	4	4	4
2	3	3	5	3	3	4	4	4	3	3	2	5	4	2	2	3	3	4	3	4	3	3	4	5	3	4	4
5	5	5	5	5	5	5	4	4	4	4	4	4	4	2	2	3	3	4	3	3	4	4	4	3	4	2	4
3	4	4	5	5	5	5	5	5	4	4	4	4	4	4	3	3	3	3	3	4	4	3	3	3	2	3	2
4	4	4	4	4	4	5	4	4	4	4	4	4	4	2	2	2	3	3	4	5	4	2	4	3	3	2	4
3	3	4	4	3	3	4	3	4	3	3	4	4	4	2	2	2	2	2	3	4	3	2	4	3	3	3	4
3	3	3	3	4	3	4	4	4	5	5	3	2	2	3	2	3	4	2	3	4	3	5	5	4	3	4	3
3	2	3	4	3	4	4	2	3	4	3	3	4	3	3	2	2	2	2	3	4	3	3	2	3	2	3	3
5	3	3	2	2	2	4	3	4	4	3	3	4	3	2	1	2	2	2	3	2	3	1	3	2	1	1	2
5	4	4	4	5	5	3	4	4	5	3	4	4	4	3	2	2	2	4	4	4	3	2	4	4	2	3	2
2	3	3	2	2	2	4	3	4	3	3	3	4	3	2	2	2	2	3	3	3	4	3	3	3	2	2	2
1	4	4	5	4	4	3	4	4	4	4	5	5	5	3	2	3	3	2	3	4	4	3	4	3	3	2	2
3	4	4	5	5	5	4	4	5	4	3	3	3	4	2	2	3	3	4	4	4	4	3	4	2	4	4	4
4	4	5	5	5	5	4	4	4	4	4	4	4	4	4	3	4	3	3	4	4	4	5	5	4	4	3	3
3	4	2	4	3	3	4	5	4	3	4	4	4	4	2	3	3	3	4	4	2	3	4	4	3	3	4	4
2	4	4	5	5	5	5	4	5	5	4	4	4	4	2	3	2	2	3	2	4	3	3	3	3	3	4	3
5	5	5	5	5	5	3	5	4	3	4	3	3	3	2	3	2	2	2	2	4	3	2	3	3	3	3	4
3	3	2	4	3	2	1	2	2	2	2	4	4	4	1	1	2	2	2	4	3	3	3	3	3	3	3	3
3	3	2	4	2	2	2	2	4	3	3	4	4	4	2	2	2	2	3	4	4	3	4	3	3	3	3	2
1	2	3	3	2	5	3	5	3	3	4	4	4	4	1	2	2	2	2	3	4	3	2	3	4	3	4	3
5	5	5	5	5	5	5	5	5	5	5	3	3	5	5	5	5	3	4	3	5	4	3	3	4	4	3	4
3	3	4	3	3	4	3	3	3	3	3	4	4	3	1	2	2	3	2	4	3	3	2	2	2	4	3	3
3	3	5	5	5	5	4	3	5	4	4	5	5	5	3	2	2	2	4	5	5	3	3	4	3	2	3	3
4	5	3	4	3	3	4	3	5	5	4	3	4	4	3	2	2	2	1	3	4	3	3	3	3	3	3	2
3	5	5	5	5	5	5	5	5	5	5	3	3	3	3	2	5	3	5	5	5	5	4	4	4	3	3	4
4	4	4	3	4	4	5	4	5	4	2	5	5	5	2	2	4	3	3	3	4	4	4	5	4	4	3	4
2	4	3	4	3	3	3	5	4	3	3	3	4	5	3	2	2	2	3	4	4	4	4	3	3	4	4	4
3	4	3	4	3	3	2	3	3	5	5	4	4	4	2	2	2	2	3	3	4	4	4	4	4	4	4	4
5	5	5	3	5	5	5	5	5	5	5	2	3	2	2	4	3	3	5	4	5	5	4	4	3	4	4	5
1	4	5	5	5	5	3	4	5	4	4	5	4	4	3	4	4	4	3	3	1	4	4	4	4	1	1	1
4	4	4	3	3	3	3	3	3	3	3	2	2	3	3	3	3	3	3	3	4	4	4	4	4	3	4	4
3	3	2	2	2	2	4	3	4	3	3	5	5	4	2	1	1	1	2	2	3	2	2	3	3	3	2	2
4	3	4	4	4	4	3	4	4	3	4	5	4	5	4	3	4	3	3	4	4	4	4	4	3	3	3	4
2	3	3	4	4	4	3	3	5	3	3	4	4	4	3	2	3	3	2	3	4	4	4	4	4	3	3	4
4	4	4	5	5	3	2	3	4	3	3	3	3	2	2	1	1	1	1	2	3	2	2	2	2	1	3	2
4	4	4	4	4	4	4	3	4	4	3	3	3	3	3	3	3	3	3	3	4	3	3	3	3	3	3	3
3	5	5	5	4	4	2	4	4	4	4	4	4	4	1	1	1	1	1	2	3	3	3	3	2	4	4	4
3	4	4	4	3	3	4	4	5	5	4	4	4	4	3	2	3	3	3	3	3	3	3	2	2	5	3	5
3	3	2	2	2	2	4	3	2	2	4	4	4	4	3	3	3	3	3	3	3	4	3	3	3	3	2	2
4	3	3	4	3	4	4	4	5	4	4	5	5	5	3	3	4	4	3	4	4	3	3	4	3	4	4	4
4	3	4	4	3	3	4	3	5	4	3	3	3	3	1	1	2	2	2	3	4	3	2	2	3	4	4	4
3	4	5	5	4	4	4	4	4	4	4	4	4	4	4	4	4	4	4	4	4	3	4	4	3	3	4	4
4	4	3	4	4	4	4	4	4	4	4	5	5	5	2	2	3	3	3	2	3	4	3	3	3	5	3	5
4	4	4	4	4	4	4	4	4	4	4	4	4	3	3	3	3	4	4	3	4	4	4	4	4	2	2	4
3	4	4	4	3	4	5	3	4	4	4	3	4	4	2	3	3	3	3	4	4	3	3	4	3	3	3	3
3	2	2	5	3	3	5	3	5	3	3	5	5	5	3	2	2	2	3	3	4	3	2	3	2	1	1	3
5	5	5	5	5	5	4	5	5	5	5	5	5	5	4	3	4	4	2	5	5	5	5	5	5	3	3	3
4	4	3	3	3	3	4	4	4	4	3	5	4	3	3	2	3	3	4	4	3	3	2	3	2	2	4	3
2	3	3	3	3	4	4	4	3	3	3	3	3	3	2	2	2	2	2	3	3	2	3	2	2	4	4	3
2	3	3	3	2	3	3	3	4	3	3	4	4	4	2	2	2	2	2	3	3	2	3	3	3	3	2	2
3	3	3	3	3	3	2	3	2	1	2	2	2	2	3	4	3	4	2	3	4	3	3	4	3	3	2	2
2	5	5	5	5	5	3	4	5	4	4	4	5	3	2	3	3	2	2	3	3	2	3	3	3	3	3	4
3	3	3	4	3	3	5	3	5	3	3	3	4	4	3	3	3	4	2	4	4	4	4	4	4	4	4	4
3	4	3	4	3	3	4	4	4	4	4	4	4	4	3	2	2	2	2	2	3	3	3	4	3	4	3	3
4	4	3	4	4	1	4	4	4	4	4	4	4	4	3	1	3	2	2	3	4	3	4	4	4	3	3	3
3	3	4	4	3	3	3	3	3	3	3	5	5	5	3	2	3	3	3	3	4	4	3	3	3	2	2	2
3	5	4	3	4	4	5	5	4	5	4	5	3	4	1	2	2	3	2	3	4	2	3	3	1	2	3	1
1	3	2	2	3	2	1	3	3	2	2	3	3	3	1	2	2	2	2	2	1	2	2	2	2	1	1	1
3	3	4	4	4	4	4	3	4	3	3	4	4	4	3	3	4	3	3	4	4	3	4	3	3	5	5	4
4	4	3	4	3	4	3	4	4	4	4	3	4	4	3	3	4	2	3	4	4	4	4	4	4	4	4	4
4	5	5	4	4	5	3	4	5	4	3	4	4	4	3	2	3	3	2	3	4	3	5	4	3	3	3	4
2	3	3	3	2	3	3	3	4	3	3	4	4	4	3	2	3	3	2	3	4	4	3	2	3	2	1	3
3	4	4	5	4	4	4	4	5	4	4	4	3	4	3	2	3	3	3	3	4	3	3	3	3	2	2	2
2	4	5	4	4	4	3	4	4	4	4	3	3	3	2	2	3	3	2	3	3	3	2	3	3	2	3	3
2	3	3	4	3	3	2	3	4	3	3	5	4	5	3	2	3	2	2	4	4	4	3	4	3	4	4	3
3	3	4	4	4	4	4	4	4	4	3	4	3	3	2	2	3	2	2	4	4	3	3	3	3	1	1	1
3	2	3	2	3	3	2	2	3	4	3	2	2	2	4	4	4	4	4	3	3	3	3	3	3	2	2	2
1	4	3	3	2	5	2	4	4	4	4	3	3	3	3	2	4	3	3	4	3	3	4	4	3	1	1	1
3	3	3	4	3	5	3	3	4	3	3	5	5	5	2	3	3	3	4	4	2	3	3	4	3	1	1	2
3	3	3	4	4	4	3	3	4	3	3	4	4	4	2	2	4	3	2	2	3	4	4	4	4	4	4	4
3	4	4	4	4	3	3	4	4	3	4	5	5	5	2	3	2	2	3	4	3	3	2	4	4	4	3	3
3	3	4	3	3	3	3	3	4	3	3	3	3	3	3	3	4	3	4	4	4	3	3	4	4	5	5	5
3	3	3	3	3	3	4	3	4	3	3	4	4	4	3	2	2	2	2	3	4	3	3	4	3	3	2	3
5	5	3	4	3	2	4	3	5	4	3	5	4	4	2	2	3	2	1	3	4	3	4	4	4	3	2	3
3	4	3	3	3	3	3	3	3	3	3	3	3	3	2	2	2	3	2	3	3	3	3	4	4	3	2	2
1	3	3	3	3	3	2	2	3	3	3	3	3	3	3	2	2	3	1	3	3	3	3	3	3	3	3	3
5	5	4	4	3	3	4	3	5	3	3	3	4	4	2	1	1	1	1	1	2	3	2	3	3	2	2	2
3	4	4	4	4	4	3	3	3	3	3	4	4	4	3	3	3	3	3	2	3	3	2	3	3	3	3	3
3	4	4	4	3	4	4	4	4	3	3	4	2	4	2	1	2	2	2	3	3	3	3	3	3	4	1	1
2	3	5	3	3	2	4	3	4	3	3	4	4	3	3	2	3	3	2	3	3	2	4	4	3	3	4	4
4	4	3	3	2	3	2	4	5	3	3	3	4	4	2	4	3	2	2	2	3	3	3	4	3	4	4	4
1	2	2	3	2	2	2	2	4	3	2	3	2	3	3	2	3	2	1	2	3	3	3	3	3	4	3	2
4	5	5	5	5	5	3	4	5	5	5	2	5	4	2	1	2	3	1	3	4	4	5	5	2	5	5	5
3	3	4	5	4	4	4	3	5	3	4	4	4	4	2	2	3	3	3	3	4	4	4	4	3	3	2	4
2	2	2	2	2	2	3	2	2	2	1	4	4	4	2	2	2	3	2	3	4	3	2	2	2	4	3	3
3	4	3	3	2	3	4	3	3	4	3	3	3	3	3	3	3	2	1	3	3	3	3	3	3	4	3	4
4	3	4	4	4	4	3	4	4	3	3	4	4	4	2	4	3	2	2	2	4	3	3	3	3	4	4	4
1	3	3	3	2	2	2	4	4	3	3	5	5	4	2	1	2	2	2	2	4	3	3	4	3	4	4	4
3	2	3	2	2	3	3	2	3	2	2	4	4	4	2	2	3	2	2	3	4	2	3	3	3	2	2	2
3	3	3	3	3	3	3	3	4	3	2	3	3	3	2	2	2	2	2	2	3	3	3	4	3	3	2	2
3	4	3	3	3	3	4	4	3	3	3	4	4	4	3	2	3	3	3	3	4	3	4	4	3	2	2	3
3	3	3	4	4	3	4	4	4	3	4	3	4	4	3	1	2	1	2	3	4	4	4	4	4	3	3	3
4	5	4	4	4	4	5	5	5	4	4	5	5	5	2	3	3	3	3	4	4	4	4	4	4	4	4	4
2	4	3	4	4	4	4	4	4	4	4	4	4	4	3	2	2	4	4	2	4	4	4	4	4	2	2	4
4	4	4	3	3	3	3	4	4	3	3	4	4	4	2	2	3	2	2	2	4	3	3	3	3	4	4	4
2	4	3	2	2	2	4	3	5	3	3	1	3	3	1	1	2	3	2	3	4	3	4	4	4	3	2	3
2	4	3	4	4	4	4	4	5	3	4	4	4	4	2	2	3	2	2	4	4	2	3	3	2	3	4	4
4	4	5	3	3	5	2	4	5	4	3	2	2	4	2	2	3	3	4	3	5	4	3	4	4	5	5	5
3	4	4	5	5	4	4	3	5	5	3	3	4	4	4	1	4	3	1	5	5	4	5	4	5	3	4	4
3	3	3	3	3	3	3	3	4	3	3	3	4	4	3	2	3	3	4	4	4	4	4	4	4	3	2	3
4	2	1	3	3	2	1	4	2	3	3	3	5	4	3	2	3	2	1	3	4	4	3	4	3	3	2	3
2	2	3	4	3	3	4	3	4	3	3	3	4	4	3	2	2	3	3	3	4	3	4	4	3	3	3	2
2	4	5	5	4	4	4	5	5	5	5	5	4	4	2	3	3	3	4	4	4	4	4	4	4	5	5	5
1	1	2	2	2	2	3	1	3	1	1	5	5	5	2	1	2	1	1	3	4	2	3	3	2	3	3	3
3	2	4	4	3	2	3	2	3	4	2	4	4	3	2	2	2	3	2	3	3	3	3	4	4	4	4	4
5	5	5	5	5	5	5	5	5	5	5	5	5	5	3	2	2	1	3	5	5	3	3	3	3	5	3	4
3	2	3	4	4	4	4	3	4	4	3	5	5	5	3	3	3	3	2	3	4	4	4	4	4	5	5	5
4	4	5	5	5	5	5	5	5	5	5	5	5	5	2	2	3	2	3	5	4	5	5	4	5	3	3	4
3	4	3	3	4	3	5	4	5	5	4	2	3	2	4	2	3	2	3	3	4	3	4	2	4	4	3	5
2	1	3	2	2	1	3	1	4	3	2	4	4	3	2	2	2	4	2	1	4	3	3	3	3	3	2	2
3	2	4	4	3	3	3	4	4	2	2	3	3	3	3	2	3	2	4	2	2	3	4	3	2	4	4	3
5	5	4	3	3	3	2	4	5	4	3	5	4	4	2	2	4	4	4	2	5	5	5	5	4	5	5	5
5	5	5	5	5	5	3	5	5	5	5	3	3	3	3	2	2	3	5	3	2	3	4	4	4	3	1	1
4	3	4	4	4	4	3	3	4	3	3	3	3	3	3	2	4	2	4	4	4	4	5	5	4	4	4	3
3	1	4	5	5	4	1	3	5	2	1	2	2	3	2	1	1	3	2	5	4	3	3	5	4	2	1	1
3	3	3	3	3	3	3	4	3	4	3	3	3	3	4	2	2	2	2	3	4	3	3	3	3	4	4	4
3	3	3	3	3	3	3	3	3	3	3	3	3	3	3	3	3	3	3	2	3	3	3	2	3	3	3	4
2	4	5	4	4	4	3	4	4	3	4	4	4	4	3	2	2	2	2	3	4	4	4	4	3	3	4	3
3	2	4	4	4	4	2	2	4	2	3	5	5	4	4	4	4	2	2	3	5	5	4	4	2	3	4	5
5	4	4	5	5	4	2	4	5	4	4	3	3	3	2	2	2	2	2	2	4	3	4	4	4	3	4	4
4	3	4	4	3	3	2	3	5	3	3	3	3	3	2	3	3	3	3	3	2	3	3	3	4	2	3	2
2	2	2	2	2	2	2	2	4	2	2	3	3	4	1	1	2	3	2	3	1	3	3	3	4	2	2	2
3	4	3	4	3	3	4	3	4	4	3	5	3	3	2	2	2	2	2	4	5	3	3	3	2	4	3	4
3	4	5	5	3	5	5	5	5	4	3	1	3	3	3	3	3	4	3	4	4	3	4	5	4	4	4	3
2	2	4	3	3	3	5	2	2	2	2	5	5	5	2	2	2	2	2	3	4	4	2	4	4	1	2	5
3	3	4	3	3	3	2	2	5	3	2	4	4	4	1	2	3	3	3	3	2	3	3	3	3	1	1	1
2	4	3	3	4	4	4	4	4	3	4	4	4	4	3	2	4	4	2	4	4	4	4	4	3	3	3	4
1	1	4	3	3	1	2	1	4	3	5	4	3	4	2	2	3	3	2	3	3	3	3	4	3	4	4	4
3	4	5	4	4	4	3	5	5	4	3	5	5	5	2	3	3	4	4	4	4	5	4	5	5	1	1	1
4	4	5	4	4	4	4	4	4	4	4	3	3	4	3	3	2	4	4	4	4	3	3	3	3	2	2	2
4	3	3	4	4	3	5	4	4	3	3	1	4	5	2	2	3	2	2	3	4	3	3	3	3	3	1	3
2	4	5	4	4	4	2	3	4	3	2	2	3	4	2	2	3	2	2	3	4	4	2	2	3	1	3	2
2	2	2	3	3	3	1	2	2	2	2	2	2	2	2	1	1	1	2	2	2	2	2	2	2	3	3	3
4	4	3	5	5	4	3	3	5	4	4	5	5	5	3	4	5	3	3	3	4	4	3	4	4	5	5	2
2	2	4	4	3	3	2	2	4	2	2	2	4	4	2	2	2	2	2	3	4	3	3	3	4	3	3	3
5	5	5	4	4	3	4	4	5	4	3	4	3	3	2	3	3	4	3	2	4	3	4	4	4	3	1	2
2	5	5	5	4	4	3	4	5	3	3	5	5	5	1	4	3	3	4	4	4	3	4	4	5	5	3	5
3	4	4	4	3	3	2	2	4	3	3	4	3	4	2	3	3	2	2	3	3	3	3	4	3	3	3	2
3	2	4	4	4	4	3	3	4	3	3	3	3	3	2	2	2	2	2	3	4	2	3	4	3	3	3	3
2	2	2	2	2	2	1	3	2	2	2	3	4	4	1	2	2	2	3	3	3	3	3	2	3	3	3	3
3	3	3	4	4	3	3	3	3	3	3	5	5	5	3	1	3	1	2	3	3	3	3	3	3	3	3	3
4	3	4	4	3	5	4	4	4	4	4	4	5	5	4	4	4	4	2	4	5	5	5	5	5	5	5	3
2	4	4	3	3	3	5	3	5	4	3	4	3	4	3	2	4	2	1	3	4	3	4	4	3	3	4	4
4	5	5	5	5	5	5	4	5	4	5	5	5	5	5	5	5	5	5	4	4	4	3	3	3	3	2	4
4	4	3	3	3	4	4	4	4	4	4	4	4	4	4	2	2	2	4	4	4	4	4	4	4	3	3	3
1	4	5	5	5	5	1	3	4	2	3	5	5	5	3	1	3	2	4	3	4	4	4	4	4	5	1	5
1	4	4	4	4	4	2	4	4	2	2	5	5	5	1	1	2	1	1	1	5	4	4	4	4	5	5	5
5	4	5	4	5	4	3	2	5	5	5	4	4	4	2	3	3	2	4	4	5	5	4	4	5	4	5	5
5	5	5	5	5	5	3	3	5	3	5	5	4	5	4	4	4	3	3	4	5	4	3	4	5	1	1	3
3	2	2	2	2	2	3	3	3	3	2	4	4	4	2	1	1	1	1	2	2	2	3	3	3	2	3	2
3	3	4	4	3	3	2	2	4	3	3	2	2	2	2	3	3	3	2	3	2	3	3	3	3	3	3	3
3	2	2	3	3	2	3	3	3	3	3	2	3	3	2	2	2	2	2	2	3	3	3	3	2	2	2	2
3	3	4	4	4	4	5	4	4	5	5	5	5	5	4	3	3	4	2	3	3	3	4	3	3	3	3	4
3	2	2	3	3	2	5	3	5	5	3	2	3	2	5	1	2	2	1	2	2	3	3	3	2	3	2	2
1	2	5	5	5	5	3	2	4	3	2	3	1	5	1	1	1	2	1	5	4	5	5	5	1	3	5	4
3	2	4	4	5	5	3	2	3	2	4	2	3	4	4	2	3	3	2	3	4	3	3	3	4	3	4	3
2	4	4	4	4	4	3	3	3	3	3	3	3	3	3	3	3	3	3	3	3	3	4	4	4	3	3	3
3	3	3	3	3	3	2	3	5	4	4	4	4	4	4	4	4	4	3	3	3	3	3	3	3	3	3	4
3	3	5	3	5	5	3	3	5	3	3	3	3	3	3	2	2	2	2	2	3	3	3	3	3	3	3	3
3	3	4	5	4	3	3	3	4	3	2	3	3	3	3	2	2	2	3	3	4	3	3	3	3	4	3	4
3	3	3	4	4	3	5	3	3	2	1	1	1	2	1	1	3	4	3	4	3	3	4	4	4	3	3	3
2	3	4	4	4	4	3	4	4	4	3	3	3	3	3	4	3	3	4	4	4	4	4	4	4	4	4	4
3	3	5	4	4	5	1	2	4	4	4	3	3	3	1	1	1	4	4	4	4	4	4	4	4	3	4	3
4	3	4	4	4	3	4	2	4	3	4	5	2	3	3	2	2	3	2	3	4	3	3	2	2	4	5	3
4	4	5	5	5	5	4	5	5	5	5	5	5	5	4	4	4	4	3	5	5	5	5	4	4	3	3	4
3	3	5	5	4	5	3	3	5	5	5	3	4	4	2	2	2	2	2	4	5	4	4	4	3	5	5	1
2	2	2	2	2	2	5	5	5	5	4	5	5	5	4	4	4	4	4	4	5	5	4	5	5	5	4	5
1	4	3	3	4	4	5	3	4	5	3	4	4	4	2	3	3	3	3	4	4	4	4	4	4	3	2	4
2	4	4	4	4	4	3	3	4	3	3	4	3	4	3	2	2	3	3	3	3	4	4	4	3	4	3	3
4	3	4	5	3	3	2	5	5	4	5	4	4	2	3	3	1	1	1	5	4	3	4	4	3	5	4	4
5	5	5	5	5	5	4	5	5	5	4	5	5	5	4	4	4	5	3	3	4	5	5	4	4	4	5	4
3	3	4	4	4	4	3	4	4	3	3	4	4	4	2	2	3	3	3	3	4	4	4	4	3	2	2	3
2	2	3	4	3	4	3	3	4	3	3	3	3	3	1	2	2	2	2	2	2	1	2	1	2	2	5	3
4	3	3	4	4	4	4	3	4	3	3	4	4	4	2	2	2	2	3	4	4	3	3	2	3	3	3	3
4	4	4	4	4	4	4	4	4	4	4	4	4	4	4	5	4	4	4	4	4	4	4	4	4	5	5	5
4	3	4	2	3	3	3	2	3	4	3	4	4	3	2	2	2	2	2	3	2	3	3	3	3	4	3	3
3	3	3	4	4	4	4	3	4	2	2	2	2	2	3	3	3	2	2	4	2	4	2	2	2	2	2	3
3	2	4	4	3	4	2	3	4	4	3	3	4	4	3	4	3	3	3	3	4	4	4	4	4	3	2	3
4	4	3	4	4	3	4	3	4	4	3	3	3	4	2	3	3	3	2	3	4	3	3	4	4	4	3	5
5	3	4	4	3	3	5	4	5	5	4	4	3	3	4	4	4	5	4	4	3	4	5	3	3	5	5	5
5	5	5	5	5	5	5	5	5	5	5	5	5	5	3	5	3	2	4	5	5	5	5	5	5	4	4	4
5	3	1	1	1	1	2	2	1	1	1	1	1	1	3	1	1	1	1	5	1	1	1	2	1	3	2	3
1	1	1	1	3	3	1	3	4	3	3	4	4	4	1	2	2	2	2	2	3	3	1	3	1	4	4	4
3	4	4	4	3	2	3	3	4	4	3	4	4	4	3	2	3	3	3	4	4	3	3	3	3	4	3	4
2	3	3	4	4	4	2	3	4	3	4	4	3	4	3	3	3	3	2	4	1	3	3	4	4	2	2	1
2	2	5	5	5	5	4	1	5	2	2	5	5	5	3	3	3	3	3	3	4	4	4	4	4	5	5	5
4	3	3	3	3	3	4	3	4	3	4	4	3	4	3	2	3	3	3	3	3	3	4	4	4	2	2	3
1	3	3	3	4	3	4	3	4	1	3	4	4	4	2	2	3	2	4	3	5	3	3	4	4	5	4	3
4	3	3	3	3	3	3	3	3	3	4	3	4	3	3	2	1	2	3	3	3	4	3	4	4	4	5	5
3	4	4	3	3	3	4	3	3	4	3	4	4	4	3	3	3	4	3	3	4	3	4	3	3	3	3	4
3	4	4	5	4	4	3	4	5	5	4	5	5	5	2	2	3	3	3	2	3	4	3	3	4	4	4	4
3	4	4	4	3	3	2	4	4	4	5	4	4	4	3	2	4	3	4	3	4	4	4	4	4	3	4	3
3	3	4	4	4	4	3	4	4	4	3	3	4	3	4	3	4	5	3	3	4	4	5	4	5	3	4	4
4	2	2	4	4	4	4	5	4	5	4	5	4	5	3	4	4	4	3	3	4	4	5	4	5	3	4	3
2	2	4	4	4	4	2	3	4	4	2	3	4	3	1	3	3	3	4	3	3	4	4	4	3	3	4	3
3	2	3	3	2	2	3	2	4	3	2	3	3	2	2	2	2	2	2	2	3	3	4	4	2	4	3	4
4	3	4	4	4	3	4	3	4	4	4	4	4	3	3	3	3	3	3	3	4	4	4	3	3	2	2	2
4	2	3	4	4	4	3	4	4	4	4	3	3	4	3	3	4	4	3	4	3	4	4	3	3	4	3	4
5	5	5	5	5	5	4	4	5	4	5	4	4	4	3	3	3	3	3	5	5	5	4	4	3	5	5	5
4	3	2	2	2	2	3	2	2	2	2	3	3	3	1	2	2	2	2	2	3	2	2	2	2	2	2	1
2	3	4	4	4	4	4	3	4	3	3	4	4	4	2	2	2	2	2	2	3	3	3	3	3	3	3	4
3	3	3	3	2	2	3	3	5	3	3	4	3	3	3	3	3	3	2	3	4	4	5	5	5	3	3	3
2	2	4	4	4	4	1	3	4	3	2	3	4	2	3	2	3	2	2	2	4	4	4	2	3	4	3	3
3	3	3	4	3	3	3	4	4	4	3	3	3	3	3	3	4	3	3	3	2	3	3	3	3	3	3	3
3	3	3	3	3	3	2	4	5	4	5	5	5	4	3	4	4	4	4	4	4	4	4	3	3	3	3	3
2	2	2	3	2	2	3	2	3	3	2	4	3	2	3	2	2	2	1	3	3	2	2	3	3	3	2	3
4	3	4	4	4	4	4	3	4	4	4	4	4	4	2	2	2	2	3	3	3	3	3	4	3	3	4	2
2	3	5	5	5	4	3	2	4	1	4	4	4	4	1	1	4	2	4	4	4	4	4	2	1	4	3	5
4	3	4	4	4	4	4	4	4	4	4	3	3	3	2	2	2	2	2	2	4	3	3	3	3	3	3	3
2	2	3	1	3	1	2	3	2	1	2	3	1	2	3	3	3	2	1	1	1	1	2	1	3	2	3	2
5	5	5	5	5	5	5	4	3	2	1	2	3	4	3	2	1	2	1	1	1	1	1	2	2	2	1	2
1	1	1	1	1	1	3	3	3	3	3	2	2	2	3	3	3	3	3	3	1	1	1	1	1	2	2	2
4	3	5	5	5	4	3	4	5	5	3	3	4	4	3	3	3	3	3	4	4	4	4	5	5	5	3	4
2	2	4	4	4	4	2	2	3	3	3	3	3	3	2	3	2	2	3	3	4	3	4	4	4	4	4	4
4	2	3	4	3	3	5	2	4	2	2	4	3	3	3	2	2	4	2	3	4	4	3	4	3	2	4	4
4	4	4	4	4	4	3	3	3	3	3	4	4	4	3	3	3	3	3	3	4	4	4	4	4	4	4	4
2	4	5	4	4	4	3	4	4	4	3	4	4	3	2	3	3	4	4	4	3	4	3	3	3	3	3	3
4	5	3	3	3	3	4	3	5	3	3	4	4	4	3	3	3	2	2	4	4	5	5	5	4	2	2	2
3	3	3	3	4	3	2	3	3	3	3	3	2	2	2	2	3	3	2	2	3	3	3	4	4	4	4	4
3	3	3	4	3	3	4	3	3	3	3	3	3	3	3	2	2	2	2	2	2	2	2	2	2	3	3	3
3	3	3	2	2	2	3	2	2	2	1	4	3	3	2	1	1	1	1	2	1	1	1	1	1	2	4	4
2	3	2	4	3	3	3	3	3	3	3	3	3	3	3	3	3	3	3	3	3	3	3	3	3	3	3	3
2	2	2	2	2	2	2	2	2	2	2	2	2	2	2	2	2	2	2	2	2	2	2	2	2	2	2	2
3	3	3	3	3	3	3	3	4	3	3	3	3	3	3	3	3	3	3	4	4	4	3	3	3	3	3	3
2	4	4	3	3	4	3	4	5	5	4	4	4	4	2	2	2	1	2	3	3	2	2	3	3	4	4	4
1	4	4	4	5	5	1	2	4	3	3	4	4	4	1	1	2	2	2	1	3	3	2	3	3	4	3	3
3	3	3	3	3	3	3	3	3	3	3	5	5	5	1	3	3	1	5	5	3	3	3	3	3	3	3	3
1	1	3	3	2	1	1	1	1	1	1	3	2	2	2	3	2	2	2	2	2	2	2	2	2	2	2	3
3	2	2	2	2	2	2	2	2	2	2	2	2	2	2	2	2	2	2	2	2	2	2	2	2	2	2	2
2	3	2	5	5	5	3	1	5	1	2	1	3	2	1	1	2	4	1	5	4	5	5	5	5	1	1	1
3	2	2	2	2	2	3	2	4	3	2	4	4	4	3	2	4	2	2	4	4	4	3	4	3	3	3	1
5	5	5	5	3	3	2	1	2	2	3	2	3	4	3	4	3	2	2	2	3	4	3	2	3	3	3	4
5	5	5	5	4	5	2	4	5	3	5	4	4	4	3	3	3	4	4	3	4	4	5	4	3	3	3	3
3	2	5	5	4	4	2	2	4	4	2	2	3	3	1	1	4	2	2	5	5	4	4	2	3	4	2	5
3	4	4	3	3	3	4	4	2	2	3	3	2	2	2	2	2	2	2	3	4	3	4	3	3	5	5	5
5	3	4	5	5	5	4	3	5	3	3	5	5	5	4	5	4	4	4	5	5	4	5	4	4	4	2	4
3	3	3	3	3	3	2	2	3	3	3	3	5	4	2	2	2	2	2	2	3	3	3	3	2	2	4	3
2	2	3	3	3	3	3	2	3	3	2	3	3	3	2	2	2	2	2	3	3	3	2	3	3	2	2	2
3	2	2	3	2	2	3	2	4	3	2	3	4	3	1	2	2	2	2	3	3	3	3	4	3	2	2	2
4	4	1	1	1	1	2	1	2	3	2	1	1	1	5	5	3	5	3	4	1	1	3	2	2	5	5	5
3	3	3	4	4	3	3	3	4	4	3	4	4	4	2	2	3	3	2	3	3	3	3	4	3	4	3	4
3	3	4	4	4	4	4	2	4	3	3	4	4	4	3	2	3	4	4	3	3	2	2	3	3	4	4	2
3	2	3	3	3	4	3	2	3	3	3	4	3	3	1	2	1	1	1	1	4	3	3	4	3	4	3	4
5	4	3	4	3	5	3	4	3	4	3	5	3	4	4	4	4	4	5	4	4	5	4	3	4	3	4	3
5	4	3	3	3	3	4	3	4	3	4	4	3	4	2	3	2	3	3	3	3	4	3	4	5	3	5	4
3	3	3	3	3	3	4	3	4	3	3	3	5	3	5	5	5	5	5	5	3	4	4	3	4	3	4	4
1	2	3	4	5	4	2	2	2	2	2	3	3	3	4	4	4	4	2	5	4	4	4	4	4	4	5	4
1	2	3	4	5	4	3	2	1	2	3	4	5	4	1	2	3	4	5	4	3	3	3	3	3	5	4	3
3	4	4	4	3	3	4	4	4	3	2	3	3	3	3	3	4	2	2	3	4	3	2	3	3	2	3	3
3	4	3	4	4	4	4	3	4	4	3	4	4	4	2	2	3	2	1	4	3	3	2	4	4	2	2	2
3	3	4	4	4	4	5	4	4	3	4	4	4	3	3	2	2	2	2	2	4	4	4	4	4	4	3	4
4	3	4	4	3	4	3	3	5	4	3	5	4	4	4	3	4	5	3	4	5	4	3	4	4	4	3	2
3	3	3	3	3	3	2	4	2	3	4	2	3	4	3	2	4	3	1	3	2	4	3	2	3	4	3	4
2	5	5	5	5	5	3	4	5	5	5	4	3	3	3	1	1	3	2	3	4	4	4	3	3	5	5	5
1	2	3	4	5	4	3	2	1	2	3	4	5	4	1	2	3	4	1	2	3	4	5	4	3	3	3	3
2	2	3	4	3	2	2	2	3	4	3	1	3	4	2	3	4	4	1	3	2	4	4	5	5	3	4	2
2	4	3	2	1	3	5	5	4	4	5	3	4	2	1	3	2	5	1	2	3	4	5	3	4	5	5	5
4	3	4	4	3	3	4	3	4	4	3	3	3	3	2	2	2	2	2	3	4	3	2	3	3	3	3	4
3	3	3	3	3	3	3	3	3	3	3	3	3	3	3	3	3	3	3	5	5	5	5	5	5	3	3	3
3	3	3	4	3	4	4	3	4	3	3	3	3	3	3	2	3	3	2	3	3	3	3	3	3	3	3	3
1	3	3	3	3	3	4	3	4	3	3	4	4	4	3	3	3	3	3	4	4	3	3	3	3	3	3	4
4	3	4	4	4	4	5	3	4	4	3	4	4	4	3	3	4	4	4	4	3	3	3	3	3	3	3	2
3	5	5	5	5	5	3	4	5	3	4	3	3	3	3	2	2	2	2	3	4	3	3	3	3	3	2	2
2	2	5	5	5	5	4	4	5	4	4	3	4	3	2	2	4	3	2	2	4	4	3	4	3	4	3	4
5	3	5	5	5	5	5	3	5	3	3	3	3	3	3	3	3	2	2	3	3	3	3	3	3	3	3	3
1	4	5	3	3	3	2	1	3	3	1	2	2	2	2	2	2	2	2	2	3	3	4	4	2	2	2	4
2	3	3	3	3	3	4	3	4	3	2	4	4	3	2	2	3	3	2	3	4	3	3	3	2	2	2	2
2	2	2	3	2	3	3	2	4	3	2	4	4	4	3	2	3	3	2	2	3	4	4	4	3	2	2	2
4	3	3	3	3	3	4	2	4	3	3	2	3	3	2	3	4	3	3	3	4	3	4	4	4	3	3	3
1	4	3	4	3	4	4	2	4	3	3	3	3	4	2	3	2	3	3	3	3	2	3	3	1	3	4	2
3	3	4	4	4	4	4	3	4	3	2	4	4	4	3	3	4	4	3	4	4	4	4	4	4	3	3	4
3	2	1	3	2	1	3	3	3	3	3	4	4	4	2	1	1	1	1	3	3	3	3	3	2	3	4	4
1	1	1	4	4	4	4	4	5	4	4	5	5	5	3	3	4	4	4	4	4	4	4	4	4	4	4	4
2	2	3	2	2	2	3	3	3	3	3	3	3	2	3	3	3	3	2	1	4	2	2	2	2	3	3	3
3	3	3	3	3	3	3	3	3	3	3	3	3	3	4	4	4	4	4	4	3	4	3	4	4	2	2	2
3	1	1	1	1	1	3	2	2	2	2	3	3	3	2	2	2	2	2	2	2	1	1	1	1	3	3	3
2	4	4	4	4	4	3	4	5	4	3	3	3	3	2	1	2	1	1	2	3	2	2	2	2	3	3	3
3	4	4	3	3	3	3	3	4	3	4	4	4	4	3	3	3	3	3	3	3	3	3	3	3	4	4	4
2	2	2	2	2	2	3	2	2	2	2	3	3	3	2	2	2	2	2	2	2	2	2	2	2	2	2	2
3	3	2	1	1	1	4	2	4	1	2	3	3	2	1	1	1	2	1	3	3	3	1	4	3	2	2	2
1	1	1	1	1	1	2	3	3	1	3	4	4	3	1	2	3	3	2	3	2	2	3	1	2	2	1	2
1	2	2	3	3	4	2	3	4	3	3	3	4	3	3	4	4	3	2	3	3	4	3	3	4	3	4	3
2	4	4	3	3	4	2	4	4	4	3	3	3	4	2	1	2	2	2	2	3	3	3	4	3	2	2	2
5	4	5	5	5	5	2	4	5	5	4	4	4	3	2	2	2	2	3	3	3	3	3	3	3	3	3	3
4	3	4	4	5	5	3	4	5	5	5	2	3	4	2	3	2	3	3	3	4	3	3	3	4	3	3	3
3	3	4	4	5	5	4	4	5	4	4	5	3	3	3	2	2	2	2	3	4	3	4	4	3	3	4	4
3	3	3	4	3	3	4	2	5	3	4	5	5	4	1	2	2	2	3	2	3	2	2	2	2	2	2	4
4	3	4	5	5	5	5	5	5	4	4	3	3	3	3	2	2	2	2	2	4	3	2	4	2	3	2	2
2	2	3	2	2	3	2	3	4	4	3	4	4	4	2	1	2	2	1	2	3	3	4	4	2	2	2	3
2	2	3	3	2	2	3	2	4	2	2	3	3	3	1	1	1	1	1	1	4	3	4	4	4	4	4	4
2	3	4	4	4	5	3	3	4	4	3	3	4	4	3	2	2	3	3	3	4	4	3	4	3	4	3	5
3	4	4	4	4	3	4	5	5	4	3	5	5	5	2	3	3	2	4	4	5	4	3	3	3	2	2	4
2	2	3	3	3	3	3	3	3	3	3	4	4	4	2	2	2	2	2	3	3	2	3	3	3	2	3	3
4	4	5	5	5	4	3	4	5	4	5	4	5	5	2	2	3	3	3	3	4	5	3	4	3	4	2	4
5	3	3	5	4	5	5	3	5	3	4	5	5	5	2	1	3	3	2	1	5	4	3	4	3	3	1	4
2	2	4	4	4	4	4	3	4	3	3	4	4	3	2	2	2	2	2	2	3	3	4	3	3	4	3	3
2	2	3	3	3	3	4	3	3	3	2	3	3	3	2	2	3	3	2	3	3	3	3	3	2	3	3	3
3	4	4	5	5	4	3	5	5	5	5	3	4	3	3	3	3	3	2	2	4	4	3	3	3	3	3	4
2	5	5	5	5	5	2	4	5	4	4	3	3	3	3	3	3	3	3	3	4	4	4	4	4	4	4	4
4	3	3	4	3	3	4	3	4	4	3	4	4	4	2	2	2	2	2	3	4	4	3	4	3	4	3	3
3	2	2	4	4	3	4	4	4	4	4	4	4	4	3	1	1	1	2	4	2	3	3	3	3	4	4	4
2	2	2	3	2	2	3	2	4	2	2	2	4	3	2	2	4	4	2	2	4	2	2	3	2	4	3	3
3	4	3	4	4	4	3	4	4	3	4	4	4	4	2	3	3	4	3	3	4	3	3	3	3	3	4	4
4	4	4	4	3	4	4	4	4	3	3	4	4	4	3	3	4	3	4	3	4	4	4	4	4	4	3	3
2	3	3	3	3	3	4	4	3	1	1	3	3	3	2	3	2	3	2	2	4	4	4	4	4	4	4	4
5	5	4	5	3	3	5	4	5	5	5	5	5	5	2	1	3	4	2	3	4	3	2	3	3	3	1	3
4	5	5	5	5	5	4	4	5	5	4	4	5	4	3	3	2	2	2	2	2	2	2	2	2	2	4	4
3	3	3	3	3	3	3	3	3	3	3	3	3	3	3	3	3	3	3	3	3	3	3	3	3	2	4	2
3	3	4	4	3	3	2	3	4	3	3	2	3	2	2	2	2	1	2	3	3	2	3	3	3	3	4	2
5	4	4	4	4	4	5	5	5	5	5	4	4	4	4	4	4	4	5	5	4	4	4	4	4	4	4	4
3	2	3	2	2	3	3	3	2	3	4	3	2	1	4	5	5	3	3	2	3	4	4	4	4	2	3	5
4	3	3	4	4	5	3	3	4	5	4	3	4	5	5	4	4	4	4	3	4	3	4	3	3	4	5	4
3	3	3	2	3	2	3	3	4	3	3	3	2	2	2	2	2	3	2	2	3	3	4	4	3	2	4	3
4	4	3	3	2	2	5	4	4	4	4	4	4	4	2	1	2	2	3	3	3	3	2	2	2	5	3	5
4	5	3	5	3	3	4	5	4	5	5	4	4	4	2	2	3	3	3	3	3	3	4	4	3	1	1	1
4	4	5	4	4	4	2	3	4	3	4	4	4	4	3	3	3	3	4	4	4	5	5	4	4	2	2	4
4	3	5	5	4	4	4	5	5	5	4	5	5	5	3	3	3	4	3	4	5	4	4	4	4	3	3	3
5	5	5	5	5	5	4	5	5	4	5	5	5	5	4	4	4	4	4	4	4	4	3	4	3	4	4	4
3	2	2	3	2	2	2	2	3	1	1	4	3	3	3	2	2	2	2	4	4	3	4	4	3	4	3	4
2	5	3	3	3	5	4	3	5	3	4	4	4	4	3	2	2	3	2	2	4	3	3	3	3	4	4	5
3	3	3	3	3	3	3	3	3	3	3	2	3	3	3	1	2	1	1	1	2	3	3	3	3	2	2	3
4	4	3	3	3	3	5	4	5	5	5	5	4	4	1	1	2	2	3	4	4	3	3	3	3	3	3	3
4	3	3	3	3	3	4	3	4	3	3	3	4	3	2	3	2	4	2	4	4	2	4	4	3	4	4	4
3	3	4	4	4	4	4	4	5	5	4	5	5	5	2	2	3	2	2	3	4	3	4	4	4	2	2	3
4	4	4	4	4	4	3	4	4	3	3	3	4	4	3	2	2	3	3	2	2	3	2	3	3	4	4	5
3	3	4	4	4	4	4	3	4	3	3	4	4	4	3	3	3	3	3	3	4	4	3	4	3	2	4	3
5	5	4	5	4	4	4	5	5	5	5	5	5	5	3	4	3	2	2	2	5	4	3	4	2	4	5	5
2	4	5	5	5	5	3	4	5	5	5	5	3	4	1	2	2	3	4	3	4	4	3	3	3	3	3	3
4	5	4	4	4	4	3	4	5	4	4	4	4	4	4	3	4	3	3	3	4	4	4	3	3	2	2	2
2	3	3	4	3	3	2	3	3	3	3	4	5	5	3	3	2	3	2	4	4	3	3	3	3	3	2	2
4	3	5	5	4	4	3	4	5	3	4	5	4	4	3	2	3	3	3	3	4	3	3	3	3	3	3	3
4	5	4	5	4	4	3	4	4	4	4	4	4	4	3	2	3	2	3	3	4	3	3	3	3	3	3	4
4	4	4	4	4	4	4	4	4	4	4	4	4	4	3	3	2	2	2	3	3	3	3	3	3	2	4	3
2	3	5	5	5	5	1	3	3	3	3	3	5	5	1	2	3	3	3	1	5	5	5	5	3	5	5	5
2	1	1	1	1	1	2	2	2	2	2	4	4	4	2	2	2	2	2	3	3	2	3	2	3	2	2	2
5	4	5	4	4	3	5	5	5	5	5	4	3	4	4	3	3	3	3	5	4	4	2	4	2	5	4	5
2	2	2	2	2	2	2	2	2	2	2	2	2	2	2	2	2	2	1	1	3	2	2	2	2	4	4	4
3	2	3	4	3	4	4	4	3	3	2	4	4	4	3	3	4	4	4	4	4	4	4	4	4	3	3	3
1	2	2	3	3	3	5	3	4	2	2	4	4	4	3	3	3	4	2	4	5	4	3	4	3	2	2	1
5	5	5	5	5	5	2	3	4	4	4	4	4	5	4	4	5	4	4	4	4	5	4	4	4	5	5	5
3	4	4	3	3	3	3	3	5	4	4	4	4	4	2	1	1	2	1	3	4	3	3	3	3	2	2	2
2	2	2	2	2	4	2	2	4	2	4	2	4	4	2	2	2	4	2	3	3	2	4	3	2	4	3	5
4	4	5	3	5	4	1	4	5	3	3	4	4	4	1	3	3	3	4	4	3	4	5	5	4	1	1	3
5	4	3	3	3	3	4	4	4	3	4	5	3	4	2	2	2	2	4	4	4	2	2	3	3	4	3	4
3	4	3	4	3	3	3	4	4	3	4	3	3	3	3	2	3	4	2	3	3	3	3	3	3	4	4	4
3	2	3	3	3	3	4	3	4	3	3	3	3	3	4	3	4	3	3	3	4	4	4	3	3	4	3	4
4	4	3	3	3	3	4	4	4	3	3	4	3	4	2	2	2	2	2	2	4	3	3	3	2	3	2	3
3	4	4	3	3	3	4	3	4	4	4	5	5	4	2	2	2	2	3	4	4	4	3	4	3	4	3	3
4	5	4	4	4	4	5	4	5	5	5	5	5	5	4	4	4	3	3	3	4	3	2	2	2	2	3	2
2	3	3	3	3	3	4	3	4	3	3	4	4	4	2	2	3	4	2	3	3	3	3	3	3	3	4	4
3	4	4	4	4	3	4	5	5	3	4	4	3	3	2	2	2	1	2	3	3	3	3	3	3	4	3	4
4	4	4	4	4	4	4	5	5	4	4	3	3	4	2	3	3	3	2	2	3	3	4	4	4	2	1	3
2	3	4	4	3	4	4	3	4	4	4	4	4	4	2	2	2	2	2	2	3	4	4	4	4	2	2	3
4	5	5	5	4	4	4	5	5	4	4	4	4	4	4	3	3	3	4	4	4	4	3	3	3	4	4	4
4	4	4	4	4	4	1	3	4	3	3	3	3	3	2	2	2	2	2	3	4	3	3	3	3	4	3	4
3	4	5	5	5	5	3	5	5	5	5	4	4	4	2	2	3	2	3	3	4	3	4	4	3	3	3	3
3	3	3	3	3	3	4	3	4	4	4	4	4	3	2	2	3	3	2	3	3	3	4	4	3	4	3	3
2	3	2	2	2	2	4	2	3	3	3	3	2	3	2	2	2	3	2	2	3	2	2	2	2	2	2	3
4	3	4	4	4	4	3	3	4	3	3	4	4	4	2	2	2	2	2	4	3	4	4	3	3	3	4	3
3	3	3	3	3	3	4	3	4	3	3	3	3	3	2	2	2	2	1	1	4	3	3	3	3	4	3	4
3	3	4	4	3	3	4	3	4	3	3	4	4	3	3	2	2	3	3	4	3	3	3	3	3	2	2	3
4	3	3	4	3	3	2	4	3	3	3	4	5	5	3	3	4	4	3	3	3	4	5	4	3	4	4	4
3	4	3	4	3	3	3	4	4	4	3	4	4	4	3	2	2	2	2	3	4	3	3	4	3	4	3	4
4	4	5	5	5	5	4	4	4	4	5	4	4	3	3	2	3	3	3	3	4	4	3	4	3	4	3	3
3	4	3	4	5	3	4	4	5	4	4	4	4	4	3	2	2	3	3	3	4	3	3	3	3	2	2	4
3	2	3	4	4	3	4	5	4	4	4	4	4	5	2	3	4	4	3	4	4	4	4	5	4	3	3	2
3	3	4	4	4	4	4	3	4	3	3	3	4	4	2	1	1	1	3	2	3	3	4	4	4	4	4	4
3	3	3	3	3	3	4	3	3	3	3	4	4	4	2	2	2	2	2	3	3	2	2	3	3	2	2	2
5	5	4	4	4	4	4	4	4	4	3	3	3	3	3	2	2	3	2	3	4	4	3	3	2	3	3	3
3	4	3	3	3	3	5	3	3	3	4	4	4	4	2	2	3	3	2	3	3	3	3	3	3	3	3	3
4	3	4	1	1	1	4	4	4	3	4	4	4	4	1	1	1	1	4	1	3	3	3	3	3	3	3	3
5	4	4	4	3	3	2	4	5	3	3	3	4	3	2	3	3	3	3	3	3	2	4	3	3	4	3	5
2	2	3	4	3	2	2	2	4	3	3	3	3	3	1	2	2	2	1	2	2	2	2	2	3	5	3	3
1	1	1	3	3	3	1	5	3	3	2	2	2	2	3	3	3	3	1	1	3	3	3	1	1	3	3	3
2	3	3	4	3	3	2	3	4	3	3	3	4	3	2	2	2	2	2	2	3	3	2	2	2	3	3	4
3	4	3	4	4	4	4	3	4	4	4	3	3	3	3	2	2	2	2	2	4	2	2	2	2	4	4	4
5	4	4	3	3	3	5	3	4	2	2	4	4	4	2	2	2	3	2	4	5	4	4	4	4	2	3	2
4	3	5	3	5	5	1	5	5	5	5	4	5	4	2	3	3	2	3	4	4	4	4	4	4	3	3	4
4	5	4	4	4	4	5	5	5	5	5	4	4	4	3	3	3	3	3	4	4	4	4	4	4	3	3	3
1	1	2	2	2	2	2	3	2	1	1	1	2	2	3	4	3	4	3	3	3	4	4	5	3	4	4	4
1	3	2	3	3	3	2	2	5	3	2	4	4	4	1	1	1	1	1	1	2	4	4	4	3	3	1	1
1	1	1	1	1	3	5	3	3	3	1	3	4	3	2	2	3	3	3	1	4	3	3	3	3	3	3	3
4	4	4	5	4	5	3	5	5	3	4	5	5	5	2	3	2	3	3	4	5	3	4	3	3	3	3	3
4	3	2	4	4	4	2	3	4	3	3	4	4	4	2	2	4	4	3	2	4	4	4	4	4	2	2	2
3	3	3	3	3	3	3	3	3	3	3	3	3	3	3	3	3	3	2	3	4	3	3	3	3	3	3	3
3	3	4	3	3	3	4	3	3	3	3	3	4	4	2	2	2	2	2	3	3	3	2	3	2	3	3	3
2	4	4	4	4	4	4	4	5	4	4	3	3	3	2	2	4	3	4	3	4	3	4	4	3	4	4	4
1	4	5	5	5	5	3	4	5	4	4	4	3	4	2	2	4	4	3	4	4	4	4	4	4	3	3	3
4	3	5	5	4	4	4	3	4	3	4	5	4	5	2	2	2	2	2	4	4	3	2	4	3	5	4	5
3	3	3	3	3	3	4	4	3	3	3	4	4	4	2	2	2	3	3	3	3	3	3	4	4	2	2	2
5	5	5	5	5	5	4	5	5	5	5	4	4	4	4	5	4	4	5	5	5	5	4	4	4	5	3	5
3	4	4	5	3	4	3	3	4	4	4	5	5	4	3	4	4	4	4	3	4	3	3	5	3	3	3	3
3	4	4	4	3	4	5	2	4	1	1	3	1	4	3	3	3	4	3	3	4	3	3	4	4	3	3	3
4	5	5	4	4	4	3	4	4	5	4	3	2	3	3	2	3	3	4	4	4	3	4	4	4	4	4	3
4	4	3	3	3	3	4	4	4	3	4	4	4	4	3	2	2	2	3	3	4	3	2	3	2	4	3	4
2	2	4	4	3	3	2	1	4	3	3	2	4	3	1	2	3	3	2	3	3	2	2	3	1	2	2	2
4	4	4	5	4	4	3	4	5	4	3	5	5	5	2	4	3	3	4	2	5	4	3	4	3	4	4	5
2	3	4	4	4	4	5	4	5	3	4	5	5	4	2	2	4	3	2	2	4	3	2	4	3	4	4	2
5	5	4	3	4	4	3	4	5	4	3	4	4	4	2	2	2	3	3	2	4	4	3	4	4	4	4	4
3	4	4	4	4	4	3	4	4	4	4	5	5	4	2	2	2	3	2	4	4	3	3	2	3	2	2	3
3	4	4	5	4	3	5	5	5	3	5	4	5	5	3	2	4	4	3	5	5	5	5	5	5	1	1	2
5	5	5	5	5	5	3	5	5	5	5	5	5	5	3	2	2	2	3	3	4	4	4	4	4	5	5	5
3	3	2	3	3	3	3	2	4	2	2	4	4	4	3	2	2	3	2	3	4	3	3	3	2	5	5	5
4	5	5	5	5	5	5	5	5	5	5	4	4	4	2	3	3	2	3	3	4	4	3	4	3	3	3	4
3	4	2	3	3	2	5	4	5	5	5	5	3	3	2	1	1	2	2	2	3	2	2	2	2	3	2	4
5	4	4	4	4	5	3	5	5	5	5	3	4	5	4	4	4	5	4	5	5	5	4	5	5	3	2	5
2	3	3	3	3	3	4	3	4	3	3	3	3	3	2	2	2	2	2	3	3	3	3	3	3	2	2	2
3	5	3	3	3	3	2	3	4	4	3	3	3	3	2	2	2	2	2	2	3	3	3	2	2	3	3	3
3	5	4	5	5	5	5	4	5	3	5	4	4	4	3	3	3	2	1	3	5	3	3	4	3	3	2	3
2	4	4	4	2	2	4	2	5	3	2	2	4	3	1	1	1	1	1	1	2	2	2	3	3	2	2	2
4	4	3	3	3	3	5	3	3	3	3	4	4	3	2	2	2	2	2	3	4	4	3	3	3	4	4	4
2	3	4	4	4	4	2	3	4	3	4	5	5	5	2	2	3	2	2	3	4	3	3	4	3	4	4	4
2	4	3	4	4	5	3	3	4	4	3	3	4	4	2	2	2	2	2	3	3	3	3	3	3	1	1	1
2	3	2	2	2	2	4	3	3	3	3	4	4	4	2	2	2	2	2	2	4	3	3	3	3	2	2	3
4	4	4	4	3	3	4	3	4	4	4	5	5	5	2	2	2	2	2	3	4	3	4	4	4	4	4	4
3	3	3	3	3	4	5	3	5	3	3	5	5	5	2	2	2	4	4	5	4	3	4	4	3	5	5	5
4	4	3	4	3	3	4	3	4	4	3	4	4	4	2	1	2	2	2	4	3	3	4	4	2	3	4	3
2	3	1	4	4	5	2	1	4	3	5	4	3	2	3	2	1	4	1	5	2	1	4	3	5	4	2	5
3	3	3	3	2	2	2	3	3	3	3	3	4	3	2	2	2	1	2	2	3	3	3	3	2	2	2	2
4	4	5	5	5	5	3	4	5	5	5	3	4	4	3	3	3	3	4	4	4	4	4	5	4	3	3	3
5	5	5	5	5	5	5	5	5	5	5	5	5	5	3	4	3	3	5	5	5	5	5	5	5	5	5	5
4	5	4	4	4	5	3	3	4	4	5	5	5	3	2	2	2	1	2	3	3	3	2	2	3	2	2	2
3	3	3	3	3	3	3	3	4	3	2	3	3	3	2	2	2	3	2	3	4	3	3	2	2	4	3	2
3	4	4	4	3	3	4	4	4	4	4	4	4	4	4	3	3	3	3	3	3	3	3	3	3	2	2	2
3	5	4	4	3	3	4	4	4	4	4	4	4	4	3	2	3	3	2	4	4	3	3	3	3	3	3	4
3	3	3	3	3	3	3	3	3	3	3	4	4	4	2	2	2	2	2	2	3	3	3	3	3	3	3	3
1	1	1	1	1	1	3	3	5	3	3	3	4	3	3	3	3	3	3	3	3	3	3	3	3	3	3	3
2	4	5	5	5	5	3	4	5	5	5	4	5	4	3	2	2	3	2	4	4	4	4	4	3	4	4	4
3	5	5	4	4	3	2	4	4	4	4	4	4	4	2	3	2	2	3	4	4	3	3	4	4	4	3	4
5	4	5	5	5	5	4	3	4	4	3	3	3	4	3	3	3	3	3	4	4	4	4	4	4	4	2	5
2	4	4	4	4	4	4	3	4	4	3	4	4	4	3	4	3	3	3	4	4	4	4	4	4	4	4	3
4	5	5	5	5	5	4	4	5	3	4	5	5	5	3	3	3	3	3	3	5	5	4	4	4	3	3	1
3	2	3	4	4	3	5	4	4	3	3	4	4	4	2	2	2	2	2	3	4	3	3	4	4	4	4	4
3	3	4	4	4	4	2	3	4	4	4	4	4	4	2	2	2	2	3	3	3	3	3	4	3	4	3	4
5	5	5	5	5	5	4	4	4	4	3	4	4	4	3	3	4	4	5	5	4	4	4	4	4	4	3	5
5	5	5	5	5	5	3	3	5	5	5	5	5	5	4	4	4	4	4	4	4	4	3	3	3	4	3	4
3	2	2	2	2	2	3	2	2	2	2	2	2	2	2	1	2	2	2	2	3	3	3	3	3	3	3	3
5	5	5	5	5	5	4	4	5	4	4	4	4	4	2	2	3	3	2	4	4	4	4	4	4	4	4	4
3	3	2	2	2	2	4	3	4	3	2	3	3	3	2	2	2	2	2	2	3	2	2	2	2	4	3	4
3	2	3	2	2	2	3	3	4	3	3	2	2	2	3	2	2	2	1	2	3	3	4	4	3	2	2	2
3	4	3	3	3	3	4	4	4	3	2	3	3	3	3	3	4	3	2	4	4	4	3	4	4	4	2	4
3	3	3	5	5	4	4	2	5	4	3	5	5	5	4	4	4	2	1	4	3	3	4	4	3	5	5	5
2	2	4	4	4	2	4	2	4	2	1	5	5	5	3	2	3	2	2	5	5	3	3	3	4	2	5	2
3	3	3	3	3	5	4	3	3	3	2	3	3	3	3	3	4	3	3	5	3	4	4	4	4	3	2	3
2	4	3	4	3	3	4	4	4	5	5	2	4	4	4	3	3	2	3	3	4	4	4	4	4	2	2	2
3	3	3	3	3	3	3	3	3	3	3	3	3	3	3	3	3	3	3	3	3	2	4	4	3	3	3	3
3	4	4	5	4	4	5	3	4	4	4	3	3	3	2	3	3	4	2	4	3	3	3	2	2	3	3	4
2	2	3	4	4	4	3	3	4	3	3	3	3	3	3	2	3	3	3	3	4	4	4	4	4	2	4	2
5	3	5	5	5	5	5	4	5	3	3	3	3	3	3	2	2	2	5	5	5	5	5	5	5	5	5	5
2	2	3	4	3	2	4	3	5	2	3	4	2	4	4	3	2	4	3	2	4	2	3	2	4	4	5	4
3	3	3	3	3	3	3	4	4	4	4	3	3	4	3	4	3	4	3	3	4	3	3	3	3	4	4	4
1	2	3	3	2	2	3	2	3	3	2	2	4	3	3	2	2	1	1	1	4	2	2	2	2	3	3	3
5	5	3	5	5	5	4	4	5	5	4	5	4	5	4	5	4	5	5	4	5	4	5	4	5	1	1	1
2	2	3	4	4	4	3	3	4	4	2	3	3	3	2	3	3	3	3	4	4	4	4	4	4	3	3	3
3	4	5	5	4	4	4	4	5	5	5	5	5	5	3	2	4	3	3	3	4	4	3	4	4	2	3	1
1	1	1	1	1	1	1	1	1	1	1	1	1	1	4	3	2	3	3	2	1	1	1	1	1	1	1	1
1	3	4	5	4	1	4	4	3	4	2	2	4	2	2	2	3	3	4	2	4	3	4	4	4	2	2	3
3	3	3	3	3	3	4	3	4	3	2	4	4	4	2	2	2	2	2	3	4	3	3	3	3	3	3	3
3	4	4	4	4	4	4	3	4	3	3	3	4	4	2	2	2	3	2	3	3	3	2	4	3	4	4	4
5	5	5	5	5	4	4	5	5	4	5	5	5	5	2	2	2	2	4	3	4	3	5	5	4	4	4	5
2	3	4	4	4	4	4	4	4	4	4	4	4	4	3	3	3	3	3	3	4	4	4	4	4	3	3	3
1	2	3	3	4	4	4	3	4	4	4	4	4	4	3	2	3	4	3	4	4	4	4	4	4	4	4	3
3	2	3	4	3	4	4	3	3	3	3	3	4	3	3	3	3	3	3	3	4	3	3	4	3	3	3	3
3	3	2	4	3	2	3	4	3	3	3	2	3	4	3	4	3	2	3	3	4	3	2	3	3	2	3	3
1	3	4	4	4	3	3	3	3	3	3	3	3	3	3	2	2	2	1	1	3	3	3	3	3	2	3	2
4	4	4	4	4	4	4	5	4	5	4	5	4	5	3	3	3	2	2	2	2	3	3	3	3	4	4	5
4	3	5	5	5	5	3	5	5	5	4	5	5	5	3	4	3	2	4	3	4	3	4	4	4	5	4	3
4	4	3	4	4	4	4	3	4	4	4	4	4	4	4	2	2	2	2	2	3	4	3	4	4	3	3	4
2	2	2	2	2	2	3	2	3	2	2	3	3	3	3	2	3	2	2	3	2	3	3	3	3	3	3	3
3	2	3	3	3	3	2	2	3	3	1	4	4	4	4	4	4	4	4	4	4	4	4	4	4	4	4	4
5	5	5	5	5	5	4	4	5	4	4	5	5	5	3	2	1	1	1	4	2	2	2	1	2	3	4	4
4	3	4	4	4	4	3	3	5	4	3	4	4	4	2	2	2	3	3	2	4	4	3	4	4	4	3	4
4	4	4	4	4	4	4	3	3	3	4	3	3	3	4	4	4	4	4	4	3	3	3	3	3	4	4	4
2	2	2	3	3	3	2	2	2	2	2	3	3	3	2	2	2	2	2	2	3	3	3	3	3	3	3	3
4	5	4	2	3	4	4	3	4	5	3	4	3	2	4	3	4	3	4	5	5	5	4	4	5	3	3	4
3	2	3	4	4	4	4	3	5	3	3	4	4	4	2	2	2	3	2	3	4	3	3	4	4	3	4	3
2	4	5	5	5	5	2	2	4	3	3	5	5	5	2	2	2	1	2	4	4	4	4	3	4	4	3	4
3	2	3	3	3	3	4	3	5	3	3	4	4	3	1	1	1	1	1	2	2	2	2	2	2	1	1	1
4	4	4	5	5	5	3	3	4	5	5	5	5	5	3	3	3	3	3	5	4	4	4	4	4	4	3	4
2	2	4	4	4	4	5	4	5	3	3	4	4	4	3	3	3	3	3	4	4	3	3	4	3	3	3	3
3	4	5	5	4	4	4	3	5	4	4	4	4	4	3	3	3	3	3	3	4	3	3	3	3	5	5	5
3	3	3	3	3	3	3	4	4	3	3	4	4	4	3	3	3	4	3	4	4	3	3	3	3	2	2	3
4	5	5	5	5	5	3	4	4	3	4	4	3	4	3	3	3	2	2	3	4	4	3	4	3	3	3	4
3	3	1	1	1	1	2	3	2	2	3	3	2	4	1	1	2	4	4	4	4	4	4	4	4	2	2	1
3	3	3	3	3	3	3	4	3	2	2	2	2	3	4	1	1	1	2	2	2	3	2	2	2	4	4	4
3	2	3	1	2	2	3	2	4	3	2	3	3	3	2	2	2	2	2	2	4	4	2	2	3	4	3	4
4	5	4	4	4	4	4	3	4	3	4	4	3	3	2	2	3	2	2	4	3	4	4	4	4	3	4	4
4	4	4	5	5	4	5	3	5	3	3	4	4	3	3	3	3	4	3	3	3	4	4	3	3	3	3	4
1	1	1	1	1	1	1	1	1	1	1	5	5	5	1	1	1	1	1	1	1	1	1	1	1	1	1	1
4	3	4	4	5	4	5	4	5	5	5	5	5	5	3	3	3	3	3	4	4	3	3	4	4	4	5	5
5	5	5	4	4	3	3	3	5	5	5	5	5	5	2	1	2	3	2	4	5	5	5	4	4	4	4	4
3	3	4	4	5	4	4	3	5	4	4	4	4	4	2	2	3	3	2	3	4	4	4	4	4	3	3	4
3	5	4	5	4	4	3	4	5	4	4	5	5	5	1	2	3	2	3	3	5	4	3	3	3	5	5	4
2	3	2	3	2	3	3	3	2	3	4	2	1	1	2	3	4	1	3	2	1	5	1	3	4	2	2	3
2	1	4	4	4	4	2	1	5	2	2	3	2	2	1	3	3	4	4	2	3	3	3	4	3	2	2	2
4	4	4	4	4	5	4	4	4	3	4	3	3	4	3	2	2	2	3	4	4	4	3	3	3	4	2	3
1	3	5	4	5	5	4	5	5	4	4	4	4	4	2	3	3	3	4	4	4	4	4	4	4	3	3	4
3	2	4	4	4	4	4	3	5	4	3	4	3	3	2	2	2	2	2	2	4	3	3	3	3	4	3	3
5	3	4	4	4	4	3	4	5	3	4	5	3	3	4	3	4	2	2	2	4	4	3	3	2	2	3	3
4	3	5	5	5	5	4	3	5	4	4	4	4	4	3	3	3	2	2	2	4	4	4	4	3	5	5	5
4	3	3	4	3	3	4	3	4	4	4	4	4	4	3	3	3	3	4	4	4	4	4	4	4	3	3	3
4	3	5	5	5	5	2	3	5	3	3	4	3	3	2	3	3	4	3	5	4	3	5	4	3	3	3	3
5	5	5	5	5	5	4	3	5	4	5	5	5	5	3	3	3	2	2	3	4	4	2	2	2	4	3	4
3	3	4	4	4	3	3	3	4	3	3	3	4	3	2	2	2	2	2	2	3	3	3	3	3	4	3	4
4	3	3	5	5	4	4	3	5	5	4	4	4	4	2	2	2	2	3	5	3	3	2	4	3	4	2	2
3	3	4	4	3	3	3	3	4	3	3	4	4	4	2	3	2	3	2	2	4	4	3	4	3	3	3	3
5	4	4	4	3	3	5	3	4	3	4	4	4	3	3	2	3	3	3	4	3	3	4	4	4	4	4	4
1	2	2	2	1	3	2	2	1	1	2	3	3	3	3	3	2	2	1	2	2	1	2	2	2	2	5	4
2	2	2	2	2	2	3	2	2	3	2	4	4	4	2	2	2	2	2	4	2	4	2	2	2	3	3	2
4	4	4	3	3	3	5	3	3	4	2	4	4	3	1	2	2	2	3	3	4	3	3	4	4	2	2	3
2	3	3	3	3	3	4	3	3	3	3	4	4	4	2	2	2	1	2	4	4	3	3	3	3	3	2	4
3	3	3	3	3	3	3	3	3	3	3	3	3	3	2	3	3	2	2	3	3	3	2	3	3	2	2	2
2	2	2	2	2	2	3	3	3	3	3	3	4	4	3	3	3	2	2	3	3	3	3	3	3	3	3	3
2	2	5	5	5	5	4	3	5	3	3	5	3	5	2	3	3	3	3	4	4	3	3	3	3	2	2	2
3	3	3	4	3	3	2	2	3	4	4	2	2	3	1	2	3	2	2	3	3	2	3	3	2	3	2	3
3	3	2	3	3	3	4	3	4	3	3	3	3	3	1	2	2	2	2	2	2	3	3	3	2	4	4	4
4	4	5	5	5	5	4	5	5	5	4	2	3	5	3	3	4	2	3	3	4	4	3	4	4	2	4	2
2	2	2	2	2	2	2	4	2	5	3	3	4	4	5	2	2	2	2	4	2	4	4	4	4	4	2	2
3	3	4	3	4	4	3	3	2	3	4	3	3	3	4	4	4	4	2	2	1	2	2	2	2	2	4	3
2	2	3	4	3	3	3	3	4	4	3	2	2	2	1	1	1	1	1	3	2	2	2	2	2	2	2	1
4	4	5	5	5	5	3	4	4	4	3	2	3	4	2	2	2	2	2	2	4	3	3	3	2	3	3	2
3	3	4	3	3	3	4	4	5	4	3	4	4	4	3	2	3	3	2	3	4	3	3	4	4	1	1	1
3	3	4	4	3	4	5	3	4	4	3	5	5	5	2	3	2	2	2	2	3	3	3	4	3	4	4	4
4	4	3	3	3	3	3	3	4	4	4	4	4	4	3	3	3	3	3	3	3	3	3	3	3	4	4	4
3	2	2	3	3	3	3	4	4	4	2	3	3	3	2	2	2	1	1	2	3	3	3	4	4	3	2	4
4	4	4	4	4	4	4	4	4	4	3	3	3	3	3	2	3	2	4	4	4	3	4	4	4	4	4	4
3	3	3	4	3	3	4	3	4	3	3	4	4	4	4	3	4	4	3	4	4	4	4	4	4	3	3	3
1	3	4	4	4	4	4	4	4	4	4	4	4	4	4	3	2	2	2	4	4	4	4	4	3	1	1	3
1	2	2	2	1	2	3	1	4	1	1	2	2	2	1	2	2	2	3	2	3	2	2	1	1	5	5	5
3	3	3	4	3	3	3	3	4	3	3	4	4	4	3	2	2	2	2	3	4	4	4	4	3	3	1	1
3	3	3	3	3	3	4	3	4	3	3	4	4	4	2	2	2	2	2	3	3	4	4	3	3	2	2	3
1	1	2	3	3	3	2	4	4	3	3	4	5	5	1	1	1	1	2	4	4	4	4	4	4	3	2	4
4	3	2	3	3	3	4	3	4	3	3	3	3	2	2	2	2	2	2	2	2	2	3	2	2	4	3	3
3	2	2	3	3	3	3	3	4	4	3	3	3	3	3	3	3	2	2	3	3	3	3	3	3	3	3	2
3	4	3	4	3	3	4	4	4	3	3	2	3	3	2	2	2	2	2	2	4	3	4	4	3	3	4	3
3	4	2	3	3	3	4	2	4	4	2	1	3	3	2	2	2	2	3	3	4	3	4	4	2	4	3	2
5	5	3	3	3	2	3	5	5	3	5	5	3	4	1	1	1	1	3	4	4	3	5	5	3	1	1	1
2	3	3	4	4	4	4	3	5	4	3	4	4	4	2	3	3	3	2	5	3	3	4	4	4	4	4	4
1	4	2	2	2	3	2	2	4	3	4	3	4	4	1	1	2	2	2	2	2	2	3	2	2	3	4	3
3	3	2	2	1	1	2	1	2	2	1	2	1	2	2	2	2	1	2	2	1	1	1	1	1	2	3	2
3	3	2	2	2	1	4	3	3	2	2	3	3	3	3	2	1	2	2	1	4	3	3	3	3	3	3	4
2	5	4	3	4	3	4	3	3	3	3	3	5	5	3	3	2	2	4	4	4	4	4	4	4	4	3	4
5	4	4	4	5	5	4	5	5	5	5	5	5	4	4	4	4	4	4	4	3	4	4	4	3	1	1	1
5	4	3	3	3	3	5	5	4	4	3	5	5	5	3	3	3	2	2	4	5	4	4	5	5	3	3	4
3	3	4	4	4	4	5	4	5	4	4	4	4	4	4	2	2	2	4	4	4	4	4	3	3	4	3	3
3	2	2	2	2	2	4	2	2	3	2	4	4	4	2	2	3	2	1	4	4	4	4	3	2	2	2	4
3	2	2	2	2	2	3	2	3	3	2	4	4	4	2	2	2	2	2	2	3	4	4	4	3	3	3	3
4	4	5	5	5	4	2	5	5	4	4	3	3	4	2	2	3	2	4	4	5	3	4	4	4	4	5	5
2	3	3	4	3	3	3	3	3	3	3	4	4	3	3	3	2	3	3	4	3	3	4	4	3	2	3	2
5	5	5	5	4	5	4	5	5	4	5	4	3	5	3	4	3	3	5	4	5	4	4	3	4	5	5	5
4	3	5	5	4	4	5	4	5	4	4	5	5	4	4	4	2	4	4	4	3	5	4	4	3	3	3	4
3	3	3	4	3	3	4	4	4	4	4	3	2	3	2	2	2	2	3	3	3	2	3	3	3	3	3	3
4	3	4	4	3	5	4	2	3	4	3	3	3	3	2	3	3	2	1	3	2	4	3	3	4	2	2	1
3	2	3	3	3	2	4	4	4	4	3	3	4	5	2	2	2	2	4	4	4	1	5	5	4	4	1	4
1	1	4	4	4	4	1	4	4	4	4	1	3	3	2	1	3	1	4	3	4	4	4	3	3	1	1	4
2	3	4	3	3	3	3	3	4	3	2	4	4	3	2	2	3	3	2	4	4	4	3	5	3	3	2	3
3	2	3	2	2	2	1	2	3	3	2	4	4	3	2	3	2	2	3	3	4	3	3	2	3	2	2	3
2	2	3	3	2	3	2	4	4	3	2	4	3	4	2	2	2	3	4	4	4	3	3	2	2	3	3	3
2	2	2	3	3	2	3	3	4	4	2	2	2	2	4	2	2	2	2	2	4	3	3	3	3	3	2	2
3	2	4	4	2	4	4	3	4	4	3	4	4	4	2	1	3	3	2	4	4	3	3	4	3	3	3	3
1	3	2	4	3	4	1	4	5	4	3	4	5	4	2	1	2	2	2	4	4	4	4	5	4	2	1	3
3	2	2	3	2	2	5	3	3	3	3	3	3	3	3	3	3	3	3	2	3	4	3	3	2	3	3	3
4	3	3	3	3	3	2	2	2	2	2	3	3	3	2	2	2	2	2	2	2	2	2	2	2	4	4	3
4	4	4	5	4	5	4	4	4	4	4	5	4	4	4	4	3	4	4	4	4	4	4	3	4	3	3	3
4	4	4	4	4	4	4	4	4	5	4	3	5	4	3	2	3	2	2	4	3	4	3	3	3	4	4	4
4	4	4	4	4	4	4	4	5	4	3	5	4	3	2	3	2	2	4	3	4	3	3	3	3	3	3	3
3	2	2	3	2	2	4	3	4	4	3	4	4	4	3	2	3	2	2	3	3	3	3	3	3	4	4	4
4	3	4	4	3	4	4	4	4	4	3	4	4	4	3	3	4	3	4	4	4	4	4	4	4	2	2	3
4	3	2	2	2	2	3	3	4	3	3	3	3	3	2	2	2	2	2	2	3	2	2	2	2	2	2	2
3	3	3	4	3	5	4	3	5	5	5	5	5	5	5	3	2	2	2	2	3	2	3	3	3	4	4	3
2	5	5	4	3	3	1	3	4	4	3	4	4	5	2	2	2	2	2	4	2	4	4	4	4	1	1	4
2	5	4	5	3	4	1	4	5	3	1	5	5	5	2	2	2	2	1	5	5	5	4	4	3	5	4	3
3	5	4	4	4	4	3	5	5	5	5	4	4	4	4	2	3	4	4	3	3	5	4	4	4	3	3	3
4	3	2	2	2	2	2	3	3	3	2	3	3	3	3	3	3	2	2	3	4	3	4	4	3	5	5	4
3	2	2	4	4	4	5	4	4	4	4	4	4	4	1	1	1	2	1	2	3	3	3	3	3	4	4	5
2	2	2	2	2	2	4	3	3	3	2	3	3	3	2	2	2	2	2	3	3	3	2	2	2	2	2	2
4	4	4	4	4	4	4	4	4	3	3	2	3	2	2	3	3	3	2	3	3	3	3	3	3	3	3	4
3	3	2	5	4	4	5	5	5	3	2	5	5	3	3	2	2	2	5	2	5	5	5	4	3	5	5	5
1	3	3	3	3	2	3	2	4	3	2	4	3	3	3	2	2	2	2	3	3	3	3	2	2	4	4	3
1	2	2	2	2	2	3	2	5	3	1	2	2	2	3	3	3	2	1	3	5	4	3	2	3	5	5	5
1	3	3	3	3	3	1	4	4	4	3	4	4	4	2	2	2	2	2	2	3	3	4	2	2	3	3	3
3	3	3	4	3	4	2	4	3	3	4	4	4	4	2	2	2	2	2	4	4	4	3	4	3	2	2	2
4	2	3	4	3	3	3	5	5	5	3	5	5	5	5	5	5	3	2	4	3	3	4	4	3	1	1	1
3	3	2	5	3	3	3	4	5	3	3	5	5	4	2	2	2	2	2	4	3	3	4	4	3	1	1	1
3	3	3	4	4	3	4	3	4	3	3	4	4	3	3	3	4	3	3	3	4	3	4	4	4	3	2	3
3	3	4	4	3	4	4	4	4	4	3	5	3	5	4	3	4	4	3	4	5	4	4	5	4	2	2	1
3	4	3	3	3	4	3	3	4	3	3	3	4	2	3	2	3	4	3	4	2	4	3	3	4	5	4	4
3	2	2	2	2	3	1	4	3	4	3	3	3	3	2	3	2	1	2	2	4	3	3	3	3	2	2	2
2	1	2	3	3	2	1	2	3	3	3	2	2	1	2	3	1	2	4	3	4	3	2	3	3	3	2	3
1	2	2	2	2	2	4	3	4	3	2	5	5	5	1	1	1	1	1	1	2	3	3	3	3	4	4	4
3	3	3	3	3	3	3	3	4	3	3	4	4	4	3	3	3	3	2	3	3	3	3	3	3	4	3	4
4	4	4	4	5	4	2	4	4	4	4	4	4	4	2	2	2	2	2	4	4	4	4	3	4	3	3	3
3	3	3	3	3	3	3	3	3	3	2	2	3	3	2	2	2	3	2	2	3	2	2	2	2	3	3	3
3	3	3	3	3	3	4	3	4	3	3	4	4	4	1	2	2	1	1	4	4	4	3	4	3	2	2	3
3	2	2	3	3	3	2	2	4	3	2	4	4	4	2	1	2	2	2	3	3	3	4	4	4	3	1	3
2	3	3	2	2	3	3	2	2	2	2	3	1	1	2	3	2	2	2	2	2	3	3	3	3	1	1	3
2	2	1	1	2	2	3	3	2	2	2	2	1	1	3	2	1	1	1	2	2	1	1	1	1	1	2	2
1	2	3	3	3	2	2	3	2	2	3	2	2	2	2	2	2	2	4	4	3	3	3	3	4	2	3	2
2	2	1	2	2	3	3	2	1	1	2	2	3	3	2	2	1	1	2	3	2	1	2	3	4	2	1	2
2	3	3	3	3	3	2	3	3	2	3	4	4	4	3	3	3	3	3	3	4	3	4	4	3	2	3	2
2	2	2	2	2	3	3	3	2	2	2	3	3	3	2	2	2	2	2	2	2	2	3	2	2	2	2	2
5	5	5	5	5	5	2	5	5	5	5	5	5	5	2	4	4	4	5	5	5	5	5	5	5	5	5	4
4	5	4	4	4	5	4	5	5	5	4	3	4	4	4	4	4	4	5	4	4	4	5	5	4	2	2	4
3	2	1	1	1	1	3	3	4	2	1	3	3	3	2	1	1	1	1	1	1	1	1	2	1	1	1	2
2	4	4	4	3	3	4	4	4	4	3	4	4	4	2	2	2	2	2	2	3	3	3	3	3	2	2	2
4	4	3	3	3	3	4	3	3	3	3	3	3	3	3	3	3	3	2	3	3	3	3	3	3	3	3	4
3	3	3	4	3	3	4	3	5	4	3	5	3	3	2	2	2	1	2	3	4	3	3	3	3	4	4	4
3	3	3	4	3	4	3	3	4	3	3	5	5	5	2	2	2	3	2	2	2	3	2	2	2	4	4	4
4	5	4	5	5	4	3	3	4	4	3	4	4	4	2	2	2	2	3	4	4	4	4	4	4	2	2	1
4	5	4	5	4	5	4	5	4	3	5	1	2	3	4	4	4	5	4	4	5	4	4	3	3	4	4	4
5	4	4	5	5	4	3	3	4	3	3	4	4	4	4	4	4	4	3	5	4	4	4	4	4	3	3	3
3	5	3	4	3	3	4	4	4	4	3	3	1	1	3	3	2	2	4	2	4	4	3	3	2	1	1	1
3	5	5	5	5	5	5	4	4	3	4	4	4	3	4	3	3	4	3	4	4	4	3	3	4	5	5	5
4	3	5	4	4	4	3	4	4	4	4	5	5	5	3	3	4	3	3	3	4	4	3	4	4	4	4	4
4	3	3	3	3	3	3	3	3	3	3	4	4	4	3	4	4	3	4	3	3	4	4	4	4	3	3	3
4	4	3	3	3	3	4	3	3	3	4	4	4	4	2	2	2	3	4	3	3	3	3	3	3	2	2	5
5	5	5	5	5	4	4	4	4	3	3	4	4	4	3	2	2	1	1	2	3	2	3	3	2	2	2	2
5	5	5	5	5	5	5	5	5	5	5	5	3	1	5	5	5	5	1	5	5	5	5	5	5	3	4	4
4	3	4	3	4	3	4	4	4	5	4	3	2	4	5	3	4	3	4	4	4	4	4	4	4	3	3	3
5	4	4	4	4	4	5	5	5	4	5	4	4	4	3	2	3	3	2	2	4	4	4	4	4	5	5	5
3	4	4	4	4	4	4	4	4	3	4	3	4	4	2	3	4	4	2	4	4	3	4	4	4	4	4	3
3	5	4	4	4	3	5	3	3	4	5	3	4	4	3	3	3	3	3	3	4	3	3	3	3	3	3	3
5	5	5	5	5	5	5	5	5	5	5	4	4	2	4	4	2	2	3	5	4	4	3	4	3	3	4	2
5	5	5	5	5	5	5	5	5	5	5	5	5	5	4	2	2	3	2	2	3	3	2	2	2	4	4	4
3	5	3	4	4	3	3	3	5	3	4	5	5	2	2	2	3	3	1	3	3	3	4	4	4	2	2	3
4	4	4	4	5	4	3	4	4	4	4	4	4	4	3	2	3	2	2	3	3	3	3	3	3	4	4	4
3	4	3	3	3	3	4	4	4	4	3	4	4	4	3	3	3	3	3	3	3	3	3	4	3	3	3	3
3	4	4	4	4	4	3	4	4	4	4	4	4	4	2	2	2	3	3	3	4	3	4	3	3	4	1	2
3	4	2	2	3	3	4	3	4	4	3	4	4	4	2	2	2	2	1	1	2	2	2	2	2	3	2	4
2	2	2	2	2	2	4	3	3	2	3	3	4	4	3	3	3	3	3	3	3	3	3	3	3	5	5	5
3	3	3	3	3	3	2	3	3	3	3	4	4	4	3	3	3	3	3	3	4	3	4	3	3	4	4	4
2	2	2	3	3	2	4	3	3	2	2	3	2	2	2	2	2	2	2	2	2	2	2	2	2	1	1	2
3	4	3	4	4	3	3	3	3	4	4	4	4	3	4	3	3	4	3	4	3	4	3	4	3	4	3	3
1	1	1	1	1	1	4	2	2	2	2	3	3	3	3	2	3	2	2	3	3	3	3	3	3	4	3	4
2	3	2	2	2	2	3	3	3	2	2	2	2	3	2	2	2	2	2	3	3	3	3	2	2	2	2	2
3	4	3	3	3	3	5	4	4	3	4	4	4	4	2	2	3	3	2	3	3	3	3	3	3	3	3	5
3	3	4	4	4	3	4	3	4	4	3	4	4	4	2	1	1	2	2	3	4	4	4	4	4	4	4	4
3	3	3	3	3	3	4	3	4	3	3	4	4	4	2	2	2	2	2	3	4	4	3	4	4	4	4	4
1	1	1	1	1	1	3	1	4	3	1	2	2	2	1	1	1	1	1	1	2	3	4	4	3	1	1	1
2	2	2	2	2	2	2	2	2	2	2	3	4	4	2	2	2	3	2	2	4	3	2	3	2	2	2	2
5	4	4	4	4	4	4	4	4	4	4	4	4	4	3	3	3	3	3	3	3	3	3	3	3	4	4	4
2	3	2	2	2	2	4	3	3	3	2	3	4	3	2	2	2	2	2	2	2	3	2	2	2	3	3	3
4	3	3	4	4	3	4	3	4	3	4	4	4	3	1	2	2	4	2	2	3	3	3	3	3	1	1	2
4	3	3	4	3	3	4	3	4	3	3	3	3	3	2	2	3	3	3	4	3	3	3	2	3	2	2	2
2	2	2	2	2	1	1	1	2	2	2	1	1	1	1	1	1	1	1	1	1	1	2	2	1	2	2	3
4	2	3	4	2	2	4	2	4	3	3	4	4	4	3	2	3	2	2	3	3	3	3	3	3	2	3	4
3	3	3	3	2	2	3	2	2	2	2	4	3	3	2	1	1	1	1	1	2	2	2	2	2	3	3	3
2	3	1	1	1	1	4	3	1	2	2	4	5	4	1	1	1	1	2	3	2	1	3	1	4	2	4	2
3	4	3	3	3	3	4	3	4	4	3	4	4	4	2	2	3	3	2	3	4	4	4	4	3	2	2	3
2	2	3	3	3	3	4	3	4	4	3	4	4	4	2	2	2	3	1	2	2	3	2	2	2	2	1	3
4	4	4	4	5	5	5	5	5	5	5	4	4	4	2	2	3	3	2	3	2	2	2	2	2	4	4	4
4	5	5	5	4	5	4	5	5	4	4	4	4	4	3	3	4	3	4	4	4	4	4	4	4	3	3	4
3	2	2	3	3	3	4	3	4	3	3	4	4	4	1	2	2	2	2	2	4	3	4	3	3	3	4	4
3	3	3	4	3	4	3	2	4	2	2	4	4	4	3	2	2	2	2	4	4	3	3	3	3	4	4	4
2	3	3	4	4	4	3	3	4	3	3	4	4	4	2	3	3	2	2	3	4	4	3	4	3	4	4	3
3	4	4	4	4	4	3	4	4	4	4	4	4	4	4	4	4	4	4	4	5	4	4	5	4	5	5	5
3	4	4	4	3	3	4	3	4	3	3	4	4	4	4	3	4	3	3	4	3	3	3	4	4	3	3	3
1	1	1	3	1	1	4	1	3	1	1	5	4	4	1	1	1	1	1	1	3	3	1	3	3	5	3	5
2	2	4	4	5	5	3	4	5	3	4	5	4	5	3	5	4	4	5	4	4	4	4	4	5	4	4	3
3	2	2	4	3	3	4	2	3	3	3	4	3	2	3	2	3	2	1	2	3	2	2	3	2	4	3	3
4	3	3	3	3	3	3	2	4	3	3	3	3	3	2	2	2	2	2	2	3	2	3	3	3	4	4	4
2	3	4	5	4	4	3	5	5	3	3	5	5	5	2	2	3	4	4	3	4	4	3	5	3	4	3	3
4	4	5	5	4	3	3	4	5	3	4	3	4	4	2	2	2	1	4	2	4	4	2	3	2	2	3	1
5	5	5	5	5	5	1	2	4	3	3	4	4	4	3	4	4	4	4	4	4	3	4	4	4	2	4	2
5	5	4	4	4	5	4	3	4	4	4	5	5	5	2	2	2	3	2	3	4	4	4	4	4	4	4	4
3	3	3	5	3	3	5	5	5	4	4	3	5	3	3	5	3	3	3	3	3	3	3	3	5	5	5	5
2	3	3	3	3	3	3	4	4	3	4	4	4	4	2	2	3	3	3	4	4	4	3	3	3	3	3	3
3	3	4	4	3	3	5	3	4	4	4	5	5	5	2	2	2	3	2	3	3	3	3	3	2	3	3	3
3	3	4	3	3	3	4	3	3	3	3	3	4	4	3	3	3	3	3	3	3	3	3	3	3	2	2	2
3	3	3	3	3	3	4	3	4	4	3	4	4	4	3	2	2	3	2	3	4	3	4	4	4	3	3	4
3	3	3	4	3	3	4	4	5	4	4	2	4	4	4	2	2	1	4	3	5	4	4	3	3	3	3	4
3	3	4	4	5	5	4	5	5	5	4	4	4	3	4	3	4	4	3	4	3	4	3	3	3	2	2	2
3	2	3	2	2	2	4	2	3	2	2	4	4	4	3	2	2	3	2	2	3	2	2	3	2	2	2	3
5	4	3	4	3	3	3	4	4	4	3	4	4	4	2	3	3	3	3	4	4	4	4	4	3	4	3	4
4	3	4	4	4	4	3	3	5	5	3	5	5	5	2	2	3	3	2	4	4	4	5	5	4	3	3	4
4	4	5	5	5	5	4	4	5	4	3	3	4	4	2	1	2	2	1	2	3	3	4	4	4	5	4	5
3	3	4	4	4	4	2	3	3	3	3	4	3	3	2	2	3	2	3	3	3	3	3	4	3	2	3	3
3	2	2	2	2	2	3	3	3	2	2	3	3	3	1	2	2	2	2	2	3	3	3	3	2	2	2	2
4	4	5	3	4	3	1	4	5	5	5	5	5	5	2	2	2	2	4	3	4	4	4	4	4	4	4	4
4	3	3	2	2	2	3	3	3	3	3	3	3	3	3	3	3	3	2	2	3	3	3	3	3	3	2	2
4	4	3	4	3	4	5	4	4	4	3	5	5	5	3	3	4	3	2	3	4	3	3	3	3	4	3	4
3	1	4	5	3	2	3	2	4	1	1	3	3	4	1	1	3	1	2	3	3	2	3	3	1	5	5	3
2	4	3	3	3	4	4	2	3	3	2	4	4	4	1	1	1	2	3	3	3	3	2	2	2	4	3	2
4	3	3	3	3	3	5	5	5	5	4	5	5	5	2	2	2	2	2	4	4	4	4	4	4	3	3	4
3	2	3	3	3	3	4	3	5	3	3	5	3	3	3	2	3	3	2	4	3	3	3	3	3	2	2	2
4	3	3	4	4	3	4	4	5	5	4	5	5	5	2	2	2	1	2	4	4	4	4	4	4	4	4	4
3	3	4	4	3	3	2	3	4	3	3	4	3	4	2	2	2	3	2	2	3	3	4	3	2	3	3	4
3	3	3	4	3	3	3	3	4	4	4	3	3	3	3	2	2	2	3	3	3	4	3	3	3	3	2	3
3	4	4	5	5	4	4	4	4	3	3	4	4	4	3	3	3	2	2	2	3	3	3	3	3	4	4	4
3	3	3	4	4	4	4	4	4	4	4	4	4	4	3	3	3	2	3	4	3	4	4	4	4	4	4	4
1	1	3	1	3	3	1	1	1	1	1	1	1	1	3	1	1	3	4	4	4	3	4	3	4	3	3	3
2	3	3	3	3	3	4	3	4	2	2	3	4	3	2	2	2	3	3	2	4	3	4	2	2	1	1	1
3	3	4	4	4	5	2	2	3	3	3	4	4	3	5	4	4	5	5	5	4	4	3	3	3	4	4	4
3	3	4	3	2	3	3	3	4	3	2	2	3	3	2	3	4	4	2	3	3	3	3	4	4	4	4	4
1	3	4	3	3	3	3	2	5	2	3	2	2	3	2	1	2	1	2	2	2	2	4	3	3	4	3	5
2	2	4	3	5	5	2	4	4	3	3	3	3	3	1	2	2	2	1	3	3	2	3	3	2	5	4	4
2	1	3	5	4	3	3	2	5	3	2	3	3	3	2	2	2	2	2	2	3	3	3	3	2	1	1	1
3	3	3	4	3	3	5	4	4	3	3	3	4	3	2	2	2	2	2	3	3	3	4	3	3	3	3	3
4	3	4	5	3	3	5	4	5	4	4	3	3	3	3	2	2	2	2	3	3	3	3	3	3	2	3	3
3	2	5	5	4	4	4	3	4	3	3	4	3	2	1	1	2	3	3	4	4	3	4	4	4	4	4	4
2	2	2	2	2	2	4	3	3	2	2	5	5	5	3	2	3	2	2	2	4	4	3	4	4	4	4	4
4	4	3	3	3	3	5	4	5	4	4	1	5	5	3	2	2	4	2	4	5	4	3	3	4	2	2	4
2	3	4	3	3	3	2	2	4	3	3	4	4	4	2	2	2	2	2	2	3	2	3	3	2	4	4	3
2	1	3	3	3	3	5	3	5	1	2	3	4	1	2	1	2	1	2	3	1	3	3	2	2	5	5	1
3	3	3	3	3	3	5	3	5	3	3	5	5	5	1	1	1	1	3	1	5	1	1	1	1	1	1	4
3	3	3	3	3	5	5	3	5	3	3	4	4	4	2	4	2	2	4	4	3	4	4	4	3	3	3	3
4	3	5	4	3	3	5	5	5	5	4	3	3	4	3	2	3	2	2	5	5	4	3	4	4	4	3	4
2	3	4	5	3	4	4	3	5	4	2	4	3	4	3	2	2	4	2	3	4	4	4	4	3	4	3	4
4	3	3	4	2	1	5	3	5	4	4	5	5	5	3	1	2	2	1	2	5	3	3	3	2	5	5	5
4	4	3	4	3	4	5	4	5	4	5	3	3	3	2	2	3	3	3	4	5	3	3	4	4	4	3	3
3	3	3	3	3	2	2	3	3	3	2	2	2	2	2	2	2	2	2	3	4	3	3	3	3	2	2	2
3	3	2	2	3	3	3	3	2	2	3	3	3	3	4	4	4	4	1	2	2	2	3	3	3	2	2	2
2	2	2	2	2	2	4	3	2	2	2	3	3	4	2	1	2	2	2	4	4	3	2	4	2	4	4	3
2	2	2	2	2	2	4	2	2	3	2	3	3	4	2	2	2	2	2	2	3	2	3	3	3	3	2	2
3	3	2	4	3	2	3	2	4	3	3	3	3	3	1	2	2	2	2	3	3	3	3	3	3	3	3	1
4	3	3	3	3	2	4	2	3	3	2	4	4	3	1	2	2	1	1	3	2	2	3	3	2	4	4	3
4	4	5	5	4	4	3	4	5	3	3	4	4	4	2	2	3	3	2	4	4	3	4	4	3	3	3	3
2	3	3	3	3	3	4	3	4	3	3	3	3	3	2	2	2	2	2	2	3	2	3	3	3	4	4	4
3	3	3	4	3	3	4	3	4	3	3	5	4	3	2	2	2	2	2	5	4	3	2	3	2	4	3	3
1	1	1	1	1	1	1	2	1	2	2	1	1	2	3	3	3	3	3	3	2	3	4	3	2	3	2	4
3	2	2	3	3	2	4	3	4	4	3	3	3	3	2	2	2	2	1	5	3	3	3	3	3	3	4	3
5	5	5	5	5	5	4	5	5	5	5	5	5	5	2	2	1	1	2	4	5	4	3	4	4	5	3	4
4	4	5	5	5	5	4	3	5	5	5	4	5	5	4	2	3	3	3	5	5	5	5	5	5	5	5	5
2	1	1	3	3	3	3	3	4	4	3	3	3	3	3	3	3	3	1	4	4	4	3	2	4	1	3	4
3	3	3	4	3	2	4	3	5	4	3	5	3	3	2	2	2	2	3	4	4	3	3	3	3	4	4	4
3	2	3	4	2	2	4	3	4	3	2	3	4	3	2	1	2	1	3	2	4	3	3	4	3	5	5	4
3	3	3	3	3	3	2	2	3	2	3	3	3	3	2	2	2	2	2	2	2	2	2	2	2	4	4	4
3	3	2	3	2	2	4	2	2	3	3	4	3	3	2	2	2	2	2	2	2	2	2	3	2	4	4	3
4	4	5	5	5	5	3	3	5	4	3	5	5	5	4	2	4	2	2	4	4	4	3	4	3	3	3	4
4	5	4	4	1	4	4	3	4	3	3	5	4	5	2	2	3	4	2	3	3	4	4	3	2	2	3	2
3	4	3	4	3	3	3	4	5	3	3	5	5	5	2	2	3	2	2	2	4	3	3	4	3	3	3	3
3	3	3	3	3	3	3	2	3	2	2	4	4	4	2	2	2	2	2	2	3	2	2	2	2	2	3	3
3	4	3	3	3	3	4	3	4	3	2	4	3	3	1	2	1	1	1	3	3	3	2	3	2	5	5	5
5	4	5	5	5	5	3	3	5	3	4	3	4	3	3	2	3	3	2	3	3	3	3	3	3	4	4	4
2	3	4	3	3	3	2	3	4	3	3	4	4	4	2	3	3	3	3	4	3	3	3	3	3	2	2	2
3	3	4	4	3	3	3	3	4	3	3	3	3	3	2	2	3	2	3	3	4	3	3	3	3	2	2	3
3	2	2	2	2	2	3	2	3	2	2	4	4	4	2	1	2	1	1	3	2	3	1	2	1	4	2	4
4	5	4	3	3	3	5	5	5	5	4	4	4	4	3	3	3	2	3	3	3	3	3	3	3	4	2	4
4	3	4	5	4	4	5	4	5	5	5	5	5	5	4	3	3	4	4	4	4	4	4	4	4	4	4	4
3	4	3	4	4	3	4	3	4	3	3	4	4	4	2	2	3	3	2	3	3	3	2	3	3	2	2	2
3	3	2	2	2	2	4	4	4	3	3	2	5	5	5	2	5	2	2	4	4	3	4	4	3	3	5	3
4	3	3	4	3	3	4	3	4	3	3	4	4	4	2	3	2	2	4	2	4	3	2	4	4	3	4	5
1	1	1	1	1	1	3	1	3	2	1	1	1	1	2	4	4	4	4	1	1	3	3	3	3	3	3	3
3	3	3	3	3	3	3	3	3	3	3	3	3	3	3	2	3	2	2	3	3	3	4	4	3	3	3	3
1	3	3	3	3	3	2	2	4	3	3	4	3	3	3	3	3	3	3	3	4	3	4	4	3	3	2	2
3	3	4	4	3	3	5	3	5	4	3	5	4	4	3	2	2	2	2	2	3	3	4	4	4	4	3	3
4	4	4	4	2	2	3	3	4	3	2	4	4	3	2	2	2	2	1	3	3	3	2	2	2	3	2	3
5	3	4	4	4	4	3	3	4	3	3	3	3	4	3	3	3	3	3	3	4	3	3	3	4	3	4	4
2	3	2	4	3	2	4	3	5	4	3	5	5	5	1	1	1	1	1	2	2	2	2	2	2	3	3	2
2	3	4	4	4	4	3	3	4	3	3	5	5	5	2	2	2	2	4	3	4	4	4	3	3	1	1	1
2	1	1	1	1	1	1	1	1	1	1	1	1	5	1	1	1	1	1	1	1	1	1	1	1	3	3	3
1	4	3	5	3	4	5	4	5	3	3	5	5	5	3	1	4	2	1	5	5	5	3	5	3	5	4	5
4	3	2	2	2	2	4	3	4	3	3	5	3	3	3	2	2	3	2	3	3	3	2	3	3	2	2	3
5	3	5	5	5	5	5	5	5	5	5	4	4	3	3	4	4	5	4	3	3	3	3	4	3	3	3	4
2	3	3	3	3	5	2	3	4	3	3	4	3	3	3	3	4	4	3	4	4	4	4	4	4	3	3	4
3	2	2	2	1	1	3	2	2	3	2	1	2	2	2	1	1	1	1	1	3	3	3	3	1	2	3	1
3	3	2	2	2	2	3	2	2	2	3	3	4	4	1	1	1	1	1	3	3	3	3	3	3	2	2	1
4	3	3	3	3	3	4	4	4	4	4	4	4	4	4	4	4	4	4	3	3	4	4	3	3	1	1	1
3	2	3	4	3	3	3	3	3	3	3	4	4	4	2	3	3	3	3	3	4	4	4	3	3	3	3	3
3	3	3	4	3	3	2	3	4	3	3	3	4	4	2	3	3	2	2	2	3	3	3	3	3	3	3	3
3	3	3	3	3	3	3	3	4	3	3	4	3	3	3	3	3	3	3	3	3	3	3	3	3	3	3	3
3	3	4	5	5	5	5	3	5	5	4	5	5	3	5	3	5	3	2	3	4	4	3	4	4	3	4	5
1	4	4	4	3	3	4	4	3	3	3	2	3	3	2	2	2	2	2	2	3	3	3	3	3	3	3	3
3	3	3	4	4	4	4	3	3	4	3	4	4	3	3	3	3	4	4	3	4	4	3	4	4	3	3	3
5	5	4	3	3	3	4	4	5	3	4	2	2	3	2	2	3	4	4	4	3	3	2	5	5	5	5	5
4	3	3	4	3	3	4	3	4	3	3	4	4	4	1	1	2	1	1	3	2	2	2	3	3	3	3	4
2	3	3	3	3	3	3	2	3	4	3	3	3	3	3	2	2	3	3	3	3	2	2	3	3	5	5	5
3	4	4	5	4	4	4	4	4	3	4	4	4	4	2	2	2	2	4	3	3	3	3	4	3	2	2	2
4	4	5	4	4	4	3	4	4	4	4	4	5	4	2	2	3	3	3	4	4	4	4	4	4	4	4	4
3	3	3	3	3	3	3	3	3	3	3	5	5	5	5	3	4	4	3	4	4	4	4	4	4	4	5	5
3	3	3	3	3	3	1	1	3	3	3	1	1	1	5	1	5	1	1	1	5	5	5	5	5	5	5	5
3	3	3	5	4	4	4	4	5	4	3	4	4	4	3	3	4	4	4	4	3	4	4	4	4	2	2	3
3	2	1	4	3	3	2	3	5	3	4	2	2	1	2	1	1	1	2	3	4	3	3	2	2	4	3	3
3	3	4	3	3	3	4	3	4	4	3	4	5	4	3	2	2	3	3	3	4	3	3	4	3	3	3	3
3	5	5	5	5	5	2	4	5	4	4	5	4	4	2	2	3	4	3	5	5	5	5	4	3	3	1	3
2	2	2	3	2	3	3	3	3	3	3	4	4	4	2	2	3	3	3	3	4	4	4	4	3	4	4	4
3	3	4	4	4	4	3	4	2	3	4	4	3	3	4	4	3	3	4	3	3	3	3	3	3	5	3	3
2	2	2	3	2	3	3	3	3	3	3	4	4	4	2	2	3	3	3	3	4	4	4	4	3	3	3	3
4	3	3	4	4	3	3	3	4	4	4	4	4	4	3	2	2	3	2	3	4	3	3	3	3	5	5	5
4	4	3	2	3	2	3	3	4	3	3	3	3	2	2	2	2	2	2	3	2	2	3	2	2	4	3	4
4	4	3	5	4	4	4	4	4	4	4	5	4	4	4	4	4	4	3	3	4	4	3	3	3	3	3	4
4	4	4	5	5	5	5	4	5	4	4	5	5	5	2	2	3	2	2	3	3	4	3	3	3	3	4	3
4	4	5	4	4	4	3	3	5	3	3	5	5	5	4	3	4	4	4	4	4	4	4	4	4	4	4	5
4	4	5	3	4	4	3	3	4	3	3	5	5	4	3	2	3	2	2	3	4	5	5	5	5	5	3	4
5	3	5	5	5	4	3	3	5	5	3	5	5	5	4	4	5	3	5	4	3	5	5	5	4	5	5	5
3	3	3	3	3	3	3	3	3	4	3	3	3	3	3	3	3	3	3	3	3	3	3	3	3	4	4	5
3	3	4	4	4	4	2	3	4	4	3	4	3	3	3	2	3	2	3	3	4	4	3	3	3	4	4	4
2	3	3	2	2	2	4	3	3	3	2	4	4	4	2	2	2	2	2	3	3	3	4	4	2	2	2	2
3	4	3	3	3	3	4	3	4	3	3	5	4	4	3	2	2	1	2	3	3	3	3	3	4	3	5	5
3	3	3	3	3	3	4	3	4	3	2	5	5	5	4	3	4	4	3	3	5	3	3	4	3	3	1	5
3	2	4	3	3	3	4	5	3	3	3	3	3	3	2	2	3	3	2	2	4	3	3	3	3	4	4	3
1	3	2	3	3	3	4	3	4	3	3	3	3	3	2	1	2	1	1	1	1	2	3	3	2	2	3	5
4	4	4	4	4	4	5	3	5	4	3	5	5	5	4	2	2	2	2	2	4	4	3	4	4	5	5	5
3	3	3	3	3	3	4	3	5	3	3	5	4	5	4	3	3	2	2	5	4	3	3	4	4	4	4	4
3	3	4	4	4	3	3	3	4	4	4	3	3	3	3	2	3	2	3	3	3	3	3	3	3	3	3	3
4	4	4	3	3	3	4	4	4	3	3	4	4	4	3	2	3	2	3	3	4	4	3	3	3	4	4	4
4	4	4	4	4	4	4	4	4	4	4	4	3	3	2	3	2	3	4	4	4	3	3	3	4	3	4	3
3	4	4	4	4	4	4	3	3	4	3	4	4	4	2	2	3	2	2	3	3	4	4	4	4	3	3	3
3	4	4	4	4	4	5	5	5	4	4	5	5	5	2	3	3	3	4	4	4	4	5	5	5	4	5	4
3	1	1	1	1	1	4	1	1	1	1	2	3	3	2	2	2	2	2	2	3	3	2	2	2	1	1	1
3	3	3	3	3	3	4	3	3	3	3	4	4	4	2	1	2	3	1	2	3	3	3	3	3	4	4	3
3	3	3	4	3	3	4	3	4	3	5	5	5	4	3	3	3	3	3	3	4	4	3	4	3	1	2	2
4	3	4	4	3	4	3	4	5	5	3	5	5	5	2	3	3	3	4	3	4	3	4	4	3	4	2	3
4	4	4	4	4	4	4	3	4	4	4	4	4	3	3	2	2	2	2	2	3	3	3	3	3	3	3	3
2	2	3	3	3	3	3	3	4	4	3	4	4	4	3	3	3	3	3	3	3	3	3	3	3	3	3	3
3	3	4	4	4	4	4	3	4	3	3	4	4	4	3	3	3	3	3	4	4	3	3	4	3	4	4	4
4	3	3	4	4	3	3	3	3	4	4	4	4	4	3	3	3	3	3	3	3	3	3	3	3	2	3	2
2	2	3	2	2	2	3	2	4	2	2	3	3	3	2	2	2	2	2	4	2	2	2	2	2	4	2	1
2	2	2	2	2	2	3	2	3	2	2	2	3	2	2	2	2	2	2	2	2	2	2	3	2	2	2	2
2	2	2	2	2	2	4	2	2	2	3	4	3	4	2	2	2	2	2	3	3	4	4	3	2	1	1	1
2	2	2	2	2	2	3	3	3	3	2	4	4	4	2	2	2	2	3	2	3	3	3	3	3	5	5	5
4	1	4	4	4	4	3	4	4	4	4	4	4	4	2	4	4	4	4	4	4	4	4	4	4	3	3	3
2	4	4	4	4	4	2	4	4	4	4	3	3	4	2	3	4	4	2	4	2	4	4	4	3	4	4	4
4	4	4	4	4	4	5	4	5	2	3	3	4	3	2	4	3	4	4	4	3	3	2	4	4	4	2	3
4	3	3	4	3	3	4	4	4	4	3	4	4	5	3	2	3	2	4	4	4	3	4	4	3	3	3	4
3	2	3	4	3	3	4	4	4	5	3	2	3	4	2	1	2	3	4	4	4	3	2	2	4	3	3	5
2	4	5	5	5	5	4	4	4	5	5	5	5	5	4	4	4	3	5	5	4	4	3	4	2	2	2	2
4	4	5	5	5	5	2	5	5	4	4	4	4	4	2	5	4	4	5	4	4	4	4	4	4	4	5	3
4	2	3	3	3	3	4	3	4	4	4	4	4	4	2	2	2	2	2	4	4	4	4	2	3	2	2	2
4	5	5	5	5	5	5	5	5	5	5	5	3	3	5	3	3	3	5	3	5	4	5	5	3	1	1	1
4	4	4	4	4	4	4	3	4	3	3	3	4	4	3	2	4	4	4	3	4	4	4	4	4	3	3	4
3	3	3	3	4	4	4	3	4	4	3	4	4	4	3	3	3	3	3	4	1	4	4	4	4	3	3	4
4	4	3	4	4	4	4	4	4	3	4	4	3	3	2	3	3	3	4	4	4	3	2	3	4	3	3	4
3	2	2	2	2	2	4	2	3	3	2	4	4	4	2	2	2	2	2	2	4	3	2	2	2	2	2	2
4	3	3	3	3	3	2	2	3	4	3	3	3	3	2	1	1	2	1	2	4	3	2	2	2	2	2	2
5	3	3	4	4	4	4	4	4	3	3	2	5	4	3	2	2	2	4	3	4	4	4	4	4	2	5	4
4	3	4	5	5	5	5	4	5	4	4	4	5	5	4	3	4	3	4	4	4	5	4	5	4	3	4	3
3	4	5	5	4	5	5	5	5	5	4	4	4	4	4	4	4	4	4	4	5	5	5	5	5	4	4	4
3	4	4	3	4	4	4	4	4	4	4	4	4	4	4	4	4	4	4	4	4	4	4	4	4	3	2	3
3	3	3	5	5	5	5	4	5	4	4	4	4	4	2	3	3	3	3	3	4	4	4	4	3	2	2	2
2	2	2	2	2	2	4	3	4	4	2	2	2	2	2	2	2	2	2	3	4	2	2	3	2	3	3	4
4	4	3	4	3	3	4	3	4	4	4	3	4	3	2	2	3	3	2	3	4	3	3	4	3	3	2	2
3	3	3	5	4	4	4	3	5	3	3	4	4	4	2	1	1	1	2	3	3	3	3	3	3	3	2	3
3	3	2	2	2	2	2	2	2	2	2	2	2	3	2	3	2	2	2	3	3	3	2	3	3	2	2	2
1	2	3	2	3	2	2	3	2	4	3	2	2	3	4	4	5	5	3	1	2	2	3	2	3	4	3	4
5	3	3	5	3	3	4	3	5	4	4	5	5	5	3	3	3	2	2	4	4	4	4	3	3	2	3	3
3	3	4	4	4	4	4	3	4	3	3	4	4	3	2	2	2	2	3	3	4	4	3	3	2	4	4	4
4	5	4	4	4	4	3	4	4	4	3	5	4	3	3	3	4	4	4	4	4	4	3	4	4	3	3	4
4	4	4	4	3	3	5	4	5	4	4	4	3	4	2	3	3	2	1	4	5	4	3	4	5	4	4	4
3	3	3	2	2	2	3	3	3	3	3	3	3	3	3	3	3	3	3	3	3	3	3	4	4	2	2	1
2	4	3	3	3	3	4	3	5	3	4	4	4	4	2	2	2	2	2	3	3	3	3	3	3	2	2	2
3	3	3	3	3	2	4	3	5	4	3	4	4	3	3	2	3	2	1	3	3	3	2	3	3	2	1	2
4	5	3	3	3	3	3	4	4	4	3	3	4	4	1	1	1	4	4	5	4	4	4	5	5	1	4	2
3	4	3	2	5	4	5	5	5	4	3	5	5	5	2	1	3	2	1	4	4	3	3	4	3	2	3	4
2	2	1	5	3	3	4	4	5	5	2	5	4	3	1	2	1	1	1	2	5	2	2	4	2	5	4	3
3	3	3	3	3	3	3	4	5	4	3	5	5	4	3	3	3	2	2	2	4	4	3	5	4	4	3	5
5	5	5	5	5	5	5	5	5	3	4	5	3	5	3	2	2	2	2	3	4	4	4	4	4	5	5	5
3	3	4	4	4	4	3	3	4	3	3	4	4	4	3	2	3	3	2	3	3	3	3	3	3	3	3	3
3	2	4	4	3	5	4	3	5	3	2	4	4	4	2	2	2	2	1	4	4	3	3	3	3	3	3	4
4	3	3	2	3	5	4	3	4	4	3	3	2	3	2	3	3	2	2	3	4	2	3	4	4	5	5	5
3	2	2	2	2	2	3	2	3	3	3	3	3	3	3	2	2	3	2	2	4	4	3	3	3	2	2	3
2	3	2	2	2	2	3	3	3	2	3	3	3	3	2	1	2	3	1	3	3	2	3	3	3	2	2	3
2	4	3	5	4	4	4	4	5	4	3	5	4	4	2	3	2	4	3	4	3	4	3	4	2	4	4	4
3	3	4	4	4	4	4	4	5	4	4	4	4	4	2	2	2	3	2	4	4	4	3	3	3	3	2	3
3	3	3	3	3	3	2	3	5	3	3	4	3	4	2	3	3	3	2	3	2	3	3	3	3	2	2	2
2	3	4	4	4	3	2	4	4	4	4	4	4	4	2	2	3	3	3	3	3	3	4	4	4	4	4	4
3	4	5	5	3	4	5	4	5	3	4	4	4	3	2	2	3	3	2	3	4	3	4	4	4	4	4	3
4	4	5	5	5	5	3	4	3	3	3	4	4	4	3	2	3	3	2	3	3	3	3	4	4	3	4	4
4	3	3	4	3	3	3	3	4	3	2	2	3	4	3	2	2	3	2	3	4	3	3	3	3	4	4	4
4	4	3	4	4	4	5	5	3	4	3	3	4	4	3	2	4	2	2	4	4	4	4	4	4	3	3	3
3	4	3	4	3	3	5	5	5	4	4	3	3	3	2	2	3	2	2	2	3	3	3	3	2	2	2	4
2	4	3	2	2	2	2	3	2	3	3	4	3	4	2	2	2	1	1	1	2	2	2	1	2	3	3	3
3	4	4	4	3	3	4	4	4	4	3	4	4	4	3	2	3	3	2	4	5	5	2	3	3	1	1	1
3	3	3	3	3	3	4	4	4	4	4	3	3	3	4	4	4	4	4	4	3	4	3	3	4	3	4	3
2	3	4	3	3	3	3	4	4	4	3	4	4	4	3	3	2	2	2	2	3	3	3	3	3	2	2	3
4	4	3	4	4	4	3	3	4	3	4	4	4	4	4	3	5	5	5	5	3	3	3	4	2	3	4	3
1	2	3	5	3	3	3	5	5	3	3	4	4	4	1	1	1	1	1	1	3	3	3	3	3	1	1	1
3	3	3	3	3	3	4	3	4	3	3	3	3	3	4	4	4	4	2	2	4	4	2	2	4	3	4	3
3	3	4	5	5	5	4	4	3	3	5	4	4	4	3	3	3	3	3	3	3	3	4	4	4	3	3	3
3	4	3	3	3	3	4	3	4	4	3	5	5	4	4	3	4	4	2	3	3	2	3	2	4	4	4	5
3	3	2	1	1	1	4	3	3	3	2	3	3	4	2	2	2	2	1	1	3	3	2	2	2	2	2	3
5	4	3	4	4	4	5	4	5	5	5	4	4	5	4	4	4	3	2	4	4	4	3	3	4	4	4	3
4	4	4	4	3	4	4	4	4	3	4	3	3	4	3	4	3	3	3	3	3	3	4	3	3	3	3	3
3	3	3	3	2	1	3	3	5	3	3	5	2	2	1	1	1	1	1	4	3	3	1	2	2	3	2	1
3	1	2	2	2	2	3	3	4	3	3	5	5	5	3	3	3	3	2	5	4	3	4	4	3	4	4	4
4	5	5	5	5	4	4	4	5	5	5	3	2	2	3	3	3	2	1	3	3	3	3	3	3	3	2	3
3	3	3	3	3	3	4	3	4	3	3	4	4	4	2	2	2	2	2	4	4	3	2	4	2	4	4	4
3	4	4	4	4	3	4	3	5	4	4	4	4	4	2	1	2	2	2	3	2	3	3	3	3	3	3	4
3	3	3	4	4	3	4	4	3	3	3	4	3	5	3	2	3	4	3	4	3	4	3	4	4	5	4	4
5	4	4	5	5	5	5	4	5	4	4	5	5	5	3	4	3	3	4	3	5	4	5	5	4	3	3	3
2	4	4	4	3	3	2	3	4	3	3	4	3	3	3	3	3	3	3	4	3	3	3	4	4	4	4	3
3	3	3	5	5	5	4	3	5	5	3	5	4	4	3	3	3	3	4	4	4	4	3	3	3	3	4	4
2	4	3	4	3	3	3	4	5	4	3	3	3	3	3	2	2	2	2	3	3	3	3	3	3	2	2	2
3	4	4	3	4	4	3	4	3	3	4	2	2	3	4	4	3	3	3	2	2	3	3	3	4	4	4	4
2	3	4	4	3	2	4	4	4	4	3	3	3	4	3	2	2	2	2	3	3	3	3	3	3	3	2	3
3	4	5	5	4	4	3	4	5	4	5	4	4	3	3	3	4	3	2	5	4	4	4	4	4	4	4	4
4	3	4	3	3	3	4	3	4	4	3	4	4	4	3	2	3	3	3	3	3	4	4	4	4	4	4	4
2	4	4	4	4	4	3	3	5	4	3	4	4	4	3	2	3	3	3	3	3	4	4	3	4	3	3	2
3	2	2	4	2	4	2	2	2	2	2	4	4	2	2	2	2	2	2	2	4	3	3	3	2	2	2	2
4	4	5	5	5	5	2	3	5	4	3	5	5	5	3	3	3	4	4	5	4	3	3	3	4	3	3	3
4	5	5	5	4	3	5	5	5	3	3	5	4	4	3	2	2	2	3	3	4	4	4	4	4	4	4	4
5	4	3	3	3	3	5	5	3	5	5	3	5	5	2	2	2	5	4	3	4	4	4	4	4	2	2	4
4	5	5	4	4	4	4	4	5	5	4	5	5	4	3	1	2	2	2	3	4	3	3	4	3	4	4	4
3	2	2	3	1	4	3	3	4	3	3	4	4	3	2	2	2	3	1	2	2	1	3	4	4	4	3	3
2	2	2	2	2	2	4	3	3	3	3	4	3	3	3	2	3	3	2	3	3	3	3	3	3	3	3	3
4	3	4	4	4	3	5	4	5	4	3	3	3	3	2	2	3	4	2	3	4	4	2	4	2	4	3	2
3	2	2	2	2	2	3	3	4	4	3	4	4	4	2	2	2	2	2	2	3	2	2	2	2	3	3	3
5	5	4	3	3	5	4	4	5	5	4	4	5	5	3	3	4	3	3	4	4	4	4	4	3	3	4	5
3	4	2	2	2	2	3	3	4	3	4	4	4	4	2	2	3	3	2	3	4	3	4	4	3	4	3	4
3	3	3	3	3	3	4	3	4	3	4	4	4	4	2	3	3	3	2	3	4	4	3	3	3	2	2	2
3	2	3	4	3	3	2	3	4	4	4	2	3	4	3	2	3	3	2	3	3	3	3	4	3	4	4	4
2	2	2	2	2	2	4	4	3	3	3	3	3	3	2	2	2	2	2	2	2	2	3	2	2	2	3	3
1	4	3	2	1	1	2	3	3	2	1	3	3	3	1	1	1	1	1	1	2	2	2	2	2	1	1	2
3	3	4	2	2	2	2	3	5	4	3	4	4	4	3	3	4	5	4	1	4	4	3	3	3	5	5	3
3	3	2	3	2	2	3	4	4	3	2	3	4	3	1	2	2	2	1	1	2	2	3	2	2	1	1	1
3	3	3	2	2	2	4	4	3	2	3	3	3	3	3	3	3	3	3	2	3	3	3	3	3	3	3	3
3	3	3	4	4	3	4	4	5	4	3	4	4	4	2	2	2	2	3	3	4	4	4	4	3	2	2	2
3	3	3	3	3	3	2	3	3	3	3	3	3	3	3	1	2	2	3	3	2	3	3	2	3	3	3	2
3	3	3	3	3	3	4	3	4	3	3	4	4	4	3	3	3	3	3	3	4	4	4	4	4	2	2	2
3	4	3	3	3	3	4	4	4	4	4	4	4	4	2	2	2	2	2	3	3	3	2	3	2	3	3	3
3	3	2	2	2	2	4	3	4	3	3	4	4	4	2	2	2	2	2	3	4	3	3	3	3	3	4	3
3	4	4	5	5	5	4	5	5	4	4	4	4	4	3	3	4	2	3	3	4	4	4	4	4	4	4	4
2	1	1	2	1	1	1	3	4	3	2	1	2	1	1	1	1	1	1	2	3	3	3	3	2	2	2	3
3	4	4	3	2	4	2	4	4	4	3	5	5	4	2	2	3	3	3	4	4	4	3	3	3	2	2	2
4	4	3	3	3	3	4	4	5	3	3	4	4	4	3	1	2	2	3	2	4	3	2	3	3	4	4	2
1	2	1	1	1	1	2	3	4	3	2	3	3	3	1	1	2	3	2	3	2	2	2	2	2	3	3	3
4	4	3	3	3	3	4	3	3	4	4	5	5	5	2	2	2	3	3	2	4	3	3	3	3	4	3	4
4	5	4	4	4	3	3	4	4	4	4	4	4	4	4	4	4	4	3	3	3	3	3	3	3	5	5	5
3	3	2	2	2	2	3	2	3	3	3	3	3	3	3	2	3	3	3	3	2	3	3	3	3	3	3	2
1	1	1	1	1	1	3	2	3	3	2	3	4	4	1	1	1	1	1	3	4	3	2	3	2	4	4	4
3	3	2	2	2	2	3	4	3	3	3	4	3	3	2	2	3	3	2	2	4	3	3	3	3	4	2	4
2	3	2	2	2	2	3	2	3	3	3	4	4	4	2	2	2	2	2	3	3	3	3	3	3	2	2	3
3	4	2	2	2	2	3	4	3	2	3	3	3	2	3	2	3	3	3	3	4	3	3	2	3	2	3	3
1	2	3	4	3	3	4	3	4	3	3	2	2	2	3	2	1	1	3	4	4	3	2	2	2	4	3	3
3	3	3	3	3	3	3	3	5	4	3	4	4	4	2	2	2	2	2	2	3	3	3	3	3	2	2	2
4	4	4	4	4	1	4	4	4	4	1	4	4	4	3	3	3	3	3	1	2	4	2	2	5	5	5	5
3	3	4	5	3	4	4	4	5	5	5	4	5	5	3	2	2	2	1	2	3	3	2	3	3	3	4	4
5	5	5	5	5	5	4	4	5	4	5	4	4	5	4	4	5	5	5	5	5	4	5	4	4	2	2	2
2	4	5	5	5	5	4	3	5	4	4	4	4	4	2	2	3	3	4	4	4	3	3	3	3	3	3	3
3	3	3	2	3	3	4	3	3	3	3	4	4	4	2	2	2	3	3	3	3	3	3	4	4	2	2	2
2	4	4	4	4	4	3	4	4	4	4	4	4	4	3	3	3	2	3	4	3	3	4	4	3	3	3	3
3	3	4	4	4	4	4	4	4	4	4	4	4	4	3	3	3	3	3	3	3	3	4	4	4	3	4	3
3	5	5	5	5	4	5	4	5	5	5	5	5	4	4	5	4	5	4	5	5	5	5	5	4	3	3	4
1	4	5	4	4	4	3	4	4	3	4	4	4	4	2	2	2	2	2	2	3	3	4	4	3	3	3	4
5	3	2	4	4	3	3	3	5	4	3	5	3	5	2	3	4	3	1	2	5	4	3	3	4	5	5	5
1	1	1	5	5	5	5	5	5	5	5	5	5	5	3	3	3	3	1	5	5	5	5	5	4	3	3	5
4	3	4	3	3	4	3	3	4	4	5	5	5	5	2	2	2	3	2	2	5	4	3	3	3	3	2	4
4	3	4	4	3	3	4	3	4	3	3	4	4	4	2	2	2	3	2	2	3	3	2	3	2	3	4	3
3	4	5	5	5	5	4	4	4	3	3	4	5	4	4	5	4	3	3	4	3	4	5	3	4	4	4	4
3	3	3	4	3	3	4	4	3	3	2	3	4	3	2	2	2	1	1	1	3	3	2	2	2	2	2	3
4	3	5	5	5	5	4	4	5	4	4	4	4	4	3	3	3	3	3	4	4	3	3	3	3	4	4	4
3	3	4	5	5	5	5	4	4	3	3	3	4	3	3	4	4	4	5	3	3	4	4	4	3	2	3	3
4	5	4	3	4	3	3	3	3	3	3	3	3	3	2	2	3	4	3	3	4	4	5	5	4	3	3	2
2	3	3	4	3	3	5	3	5	3	3	4	4	4	2	2	2	2	2	4	5	4	4	4	3	3	3	5
3	5	5	4	4	4	4	3	4	3	4	4	4	5	2	2	2	1	3	3	4	3	3	4	3	3	2	4
4	4	4	3	3	3	1	4	4	4	4	3	2	3	2	3	3	3	5	4	4	3	4	4	3	1	4	4
1	1	1	1	1	1	1	1	4	1	1	4	4	3	1	1	1	1	1	3	4	1	4	4	1	3	4	4
5	3	5	5	5	5	3	3	5	3	3	4	3	4	3	3	3	3	5	5	5	4	3	4	4	4	2	5
3	3	3	4	4	4	4	4	5	5	5	5	5	5	3	2	2	1	1	5	3	4	2	3	3	2	2	2
3	3	4	3	3	3	2	3	3	4	3	4	4	4	3	2	3	3	3	3	4	3	4	5	5	5	5	5
3	3	5	5	4	4	4	2	5	4	3	3	4	4	4	3	3	3	3	4	4	4	4	4	3	5	4	4
3	2	4	4	4	4	4	3	4	4	3	4	3	3	2	2	2	3	2	3	4	3	4	4	3	4	4	4
3	2	4	4	4	4	4	3	4	4	3	3	3	3	2	2	2	3	2	3	3	3	4	4	3	3	3	4
4	4	4	4	4	4	4	4	4	4	4	2	4	4	3	3	3	3	2	4	4	4	4	4	4	4	4	4
3	2	2	2	2	2	4	3	4	3	3	3	4	4	3	2	2	2	2	2	3	3	3	3	3	4	3	3
2	2	5	5	5	5	2	3	5	3	3	1	3	3	2	2	2	2	3	4	3	4	2	2	2	3	4	5
3	3	1	3	3	3	3	3	4	3	3	3	3	3	3	2	2	2	2	2	3	3	3	3	4	2	3	2
5	5	4	4	4	4	5	4	5	4	4	5	5	5	3	4	3	4	4	5	5	5	4	5	4	3	5	5
3	3	4	5	3	4	5	4	5	3	3	5	5	5	2	2	2	2	2	2	3	3	4	4	4	2	2	1
5	5	5	5	5	5	3	5	5	3	4	3	3	3	3	2	2	2	2	5	3	3	4	3	3	1	1	1
4	5	3	3	3	3	4	4	4	4	5	5	5	5	3	1	3	2	1	2	4	3	3	3	3	3	4	4
4	5	5	5	5	5	3	5	5	5	5	5	5	5	3	2	3	2	3	5	3	4	4	4	3	3	3	2
2	3	3	3	3	3	4	3	4	4	3	4	4	4	3	2	3	2	2	3	4	3	2	4	3	3	3	3
3	2	3	4	3	2	3	4	3	2	3	4	3	2	1	2	3	4	2	3	4	3	3	4	3	4	3	4
1	1	1	1	1	1	2	3	3	1	2	3	2	4	1	1	2	4	5	4	2	3	1	3	3	2	4	2
3	5	3	3	3	3	1	3	4	1	3	4	4	4	3	3	3	3	3	3	3	3	3	3	3	4	3	2
4	2	3	4	4	3	4	3	4	4	4	4	4	4	2	2	3	2	3	4	4	3	4	4	4	4	3	4
3	5	3	4	3	3	3	1	1	1	3	1	1	2	2	1	2	3	1	1	2	2	2	2	3	2	1	1
3	3	1	1	1	1	5	2	3	3	1	5	5	5	4	3	4	3	1	5	4	4	3	4	3	3	3	3
3	3	3	3	3	3	3	2	4	5	2	2	4	3	2	2	3	2	2	2	4	4	3	4	4	1	1	2
4	4	4	4	4	4	4	4	4	4	4	4	4	4	3	2	3	2	2	3	4	4	4	4	4	2	2	4
4	5	5	5	4	4	4	5	5	3	3	2	3	3	3	1	2	1	2	4	4	4	3	4	4	4	5	5
3	4	4	5	4	5	3	5	5	3	4	4	3	2	2	3	4	3	2	3	3	3	3	4	3	4	3	4
3	3	3	3	3	3	5	4	4	5	3	3	3	3	3	3	3	2	2	3	4	3	2	4	3	4	4	4
3	3	1	3	4	3	1	3	4	3	3	3	3	4	4	3	2	4	3	2	4	4	1	2	4	4	5	3
4	4	4	5	4	4	5	5	5	3	5	5	5	5	2	2	2	2	1	1	3	3	3	3	4	4	5	5
4	3	2	2	3	3	5	4	4	2	2	4	4	4	3	2	2	2	3	4	4	3	3	4	5	2	2	2
1	3	4	3	3	5	2	4	4	3	3	3	4	4	2	2	2	2	3	3	4	3	3	4	4	2	2	2
3	4	3	4	4	4	4	3	4	3	3	3	4	4	2	2	2	2	2	3	3	3	3	3	3	3	3	4
3	4	4	4	4	4	4	5	5	4	4	5	5	5	3	3	3	3	3	3	4	4	4	4	3	4	3	3
4	3	3	3	3	4	4	4	4	4	3	4	4	4	3	3	3	3	3	4	3	3	2	3	3	4	2	2
5	4	5	5	5	4	5	5	5	5	5	5	4	5	3	4	4	4	3	3	3	3	3	3	4	1	5	5
3	3	3	3	3	3	4	3	4	3	3	4	4	4	3	3	2	2	2	3	4	4	3	3	3	2	2	2
4	4	3	3	3	3	3	4	4	4	4	4	4	4	3	3	3	3	2	3	3	4	3	3	3	3	3	3
3	3	3	4	3	3	2	4	4	4	3	4	4	4	3	2	3	2	2	4	4	3	3	3	3	3	3	3
4	4	5	3	5	5	5	4	3	4	4	4	4	4	3	2	2	3	3	5	5	3	3	4	4	5	5	5
5	5	5	5	3	3	3	4	5	3	3	5	5	5	5	5	5	5	3	3	5	3	4	4	5	5	5	5
4	4	3	3	3	3	2	4	4	4	4	4	4	4	2	2	2	2	2	2	4	3	3	3	3	2	2	2
4	4	4	4	4	3	5	3	4	4	3	4	4	3	3	3	4	3	2	3	3	4	4	4	5	4	4	4
3	3	3	4	4	4	2	3	3	3	3	4	4	4	1	1	2	3	2	4	2	3	3	3	3	1	1	1
3	3	4	4	4	3	3	4	3	4	4	3	4	4	3	4	4	4	4	3	4	3	4	4	3	4	4	4
3	3	3	3	3	3	3	3	3	2	4	3	4	4	3	4	4	3	3	3	3	4	3	4	4	4	4	3
3	3	4	4	4	3	4	4	3	3	3	4	4	4	3	4	3	3	3	4	3	3	4	3	4	4	4	4
4	4	4	4	4	4	4	4	4	4	4	3	3	3	3	5	5	4	2	3	3	4	3	4	3	4	4	4
1	3	4	4	4	5	4	4	4	4	4	4	4	4	3	2	2	3	3	3	3	4	4	4	4	3	3	4
4	4	4	4	4	5	3	3	4	3	4	5	5	5	3	4	3	4	4	4	3	4	4	4	4	4	4	4
3	3	4	4	3	4	3	3	4	3	3	4	4	4	2	3	2	3	3	2	4	2	3	3	3	2	3	3
4	2	2	2	2	2	5	3	2	3	2	3	4	2	1	1	3	2	2	2	2	3	3	3	2	3	2	4
2	4	3	4	3	4	2	4	4	3	5	4	4	3	1	2	2	2	2	3	3	2	3	3	3	4	3	5
5	5	4	5	5	5	4	4	5	4	5	3	4	3	2	2	2	2	3	3	4	4	4	4	3	5	4	4
4	3	3	3	3	3	4	4	4	4	4	3	3	3	3	2	3	2	2	4	3	3	2	3	2	4	4	4
5	5	4	4	3	3	5	5	5	5	5	5	3	3	4	1	1	2	3	4	5	3	4	4	2	3	4	5
3	2	3	3	3	2	4	2	3	3	2	4	4	5	2	2	2	2	2	5	4	4	2	2	4	2	2	2
4	4	5	5	5	5	4	5	5	5	5	5	5	5	3	4	4	3	5	4	4	4	4	4	4	3	5	3
3	4	3	3	3	4	4	3	5	3	2	3	4	4	1	2	3	4	1	4	4	4	3	4	3	2	3	4
3	4	3	3	3	2	4	3	4	3	4	4	4	3	2	3	2	2	3	3	2	2	3	4	2	3	3	3
3	5	4	3	3	5	5	5	5	4	4	3	5	3	3	1	1	1	1	3	4	3	3	3	3	3	4	3
2	5	4	4	4	4	4	3	4	4	4	4	4	3	1	2	2	4	3	4	4	4	3	3	3	2	2	2
4	4	4	4	5	4	4	5	5	4	4	3	3	4	1	3	4	4	4	5	5	5	5	4	4	5	4	3
4	4	3	3	4	4	4	4	3	3	4	4	4	4	2	4	3	4	5	4	4	4	4	4	4	3	3	4
4	4	5	5	5	5	5	4	5	4	4	4	5	5	4	4	4	5	3	4	4	4	4	4	4	2	3	2
3	4	4	4	4	4	4	4	4	4	4	4	4	4	3	4	3	2	3	3	3	3	4	4	3	4	3	4
4	3	4	4	3	3	4	3	4	3	3	4	4	4	2	3	3	3	3	4	4	3	3	3	3	3	2	2
3	3	3	3	3	3	5	3	3	5	4	5	5	5	2	1	2	3	3	2	3	3	3	3	3	1	1	1
5	5	5	5	4	3	4	3	3	5	4	5	4	5	3	3	4	5	1	2	3	4	5	5	4	5	3	1
2	2	2	2	3	3	3	3	4	3	3	4	4	4	3	2	2	3	3	3	3	3	4	3	3	4	4	3
5	3	3	3	3	3	5	3	4	3	4	4	4	4	2	2	3	4	4	3	4	4	3	3	4	1	1	3
4	4	4	4	4	4	4	4	4	4	4	3	3	3	2	3	3	3	3	3	3	3	3	3	3	3	3	3
3	3	3	3	3	3	4	3	4	3	3	4	4	4	3	3	3	3	3	4	4	3	3	3	3	5	5	4
4	4	5	5	4	5	4	4	5	3	4	4	4	4	2	3	3	4	4	4	4	4	4	3	4	4	2	4
4	4	4	5	5	5	5	3	4	3	4	4	4	5	3	4	3	3	3	4	4	5	4	4	4	3	3	3
4	5	4	3	3	4	4	3	2	3	4	5	4	3	3	4	3	3	2	2	3	3	3	3	4	2	3	3
1	2	2	2	2	3	2	4	4	4	4	4	4	4	2	2	2	2	2	1	3	3	2	3	2	5	1	3
5	5	4	5	5	4	4	4	4	4	4	4	4	4	4	4	4	4	4	4	4	4	5	5	5	5	5	5
3	4	4	4	4	4	5	4	4	5	3	4	4	3	3	3	3	3	3	4	4	4	4	3	3	3	2	3
5	4	5	4	5	5	3	4	5	5	4	4	4	4	4	4	4	4	4	4	5	5	5	4	5	4	3	3
5	4	5	5	5	5	4	4	4	5	5	5	5	5	3	3	3	3	3	3	5	5	5	5	5	2	4	3
2	2	4	1	2	3	2	3	4	5	5	1	2	2	3	3	4	4	1	1	2	2	3	4	5	5	5	5
3	3	3	3	3	3	4	4	4	4	4	5	5	5	3	3	3	3	3	3	4	4	4	4	4	4	4	4
5	5	5	5	5	5	5	5	5	5	5	5	5	5	5	5	5	5	5	5	5	5	5	5	5	5	2	5
5	5	4	4	5	5	5	5	5	5	5	4	4	4	2	4	3	2	2	2	4	4	4	3	3	3	3	3
2	4	4	4	4	3	2	5	5	3	4	4	4	4	4	4	3	4	3	3	3	3	3	3	3	3	3	3
3	1	3	4	3	3	5	3	5	3	1	3	3	3	1	1	1	1	1	4	4	1	1	2	1	5	5	5
5	4	4	5	4	4	5	4	4	3	2	4	4	4	2	2	3	4	2	4	3	4	4	4	4	4	4	3
3	3	4	4	4	4	4	4	4	4	4	4	4	4	2	2	4	3	4	3	4	4	4	4	4	2	2	3
2	3	2	3	3	3	3	2	2	2	3	2	2	2	3	4	4	4	4	2	2	3	3	2	3	2	3	2
2	4	4	4	4	4	4	5	3	2	4	4	4	4	4	4	4	4	1	4	2	3	3	3	4	4	4	3
4	4	4	4	4	5	4	4	4	5	4	4	4	4	2	2	3	3	4	4	4	3	4	4	4	2	4	2
3	3	3	3	3	3	2	4	4	4	4	3	3	3	2	1	2	3	2	3	4	3	2	3	2	2	2	3
2	3	4	4	3	3	4	3	4	3	3	4	3	3	2	2	3	3	3	3	3	2	3	3	2	2	2	3
4	4	4	4	4	5	4	4	5	5	4	2	4	4	2	2	3	3	4	3	4	4	5	4	4	2	4	4
4	5	4	4	4	4	4	5	5	5	5	4	4	4	2	4	3	3	4	4	4	4	4	4	5	4	2	4
4	4	3	4	3	3	4	4	4	4	3	4	4	4	2	3	3	4	4	3	4	3	3	3	4	3	3	4
5	5	5	5	5	5	5	5	5	4	5	4	4	5	2	4	2	2	3	3	4	4	3	4	2	4	3	4
1	1	3	3	3	3	1	3	3	3	3	3	1	3	1	1	1	3	4	5	5	5	5	4	4	5	4	3
4	5	5	5	5	5	4	4	5	5	5	5	5	5	5	4	5	5	5	4	5	5	4	4	5	5	4	4
4	4	3	2	3	3	4	3	2	3	3	3	3	4	3	2	2	3	2	3	3	3	4	4	2	3	1	4
4	4	5	5	4	4	4	4	5	5	4	5	4	4	3	2	2	4	4	4	4	4	4	5	4	3	3	3
3	2	2	5	3	4	4	3	5	3	2	4	4	4	2	2	2	3	3	3	4	3	3	2	2	2	2	2
4	3	2	3	3	3	4	4	4	4	3	3	3	3	2	2	3	2	3	3	4	4	4	4	4	4	4	4
2	2	4	4	4	3	2	4	4	4	4	4	3	3	2	3	4	3	4	3	4	3	3	4	3	2	4	4
4	3	3	3	3	3	3	3	4	4	3	2	3	3	2	2	2	2	2	2	2	2	3	3	2	4	4	4
3	3	3	3	3	3	1	1	2	2	2	3	3	3	3	3	3	3	3	3	3	2	5	4	4	1	1	1
2	2	2	2	2	2	2	2	4	3	2	3	3	3	2	2	2	4	3	2	4	4	3	3	3	4	4	4
4	4	4	3	3	4	4	3	5	4	3	4	4	4	1	1	1	1	2	1	3	3	3	3	2	2	2	2
5	3	4	5	5	4	4	4	4	4	4	3	4	4	3	2	3	3	3	5	5	4	4	4	3	3	3	3
3	3	3	4	3	3	3	3	4	3	3	4	4	4	3	3	4	3	3	3	4	4	4	4	3	3	1	3
3	3	2	2	2	2	2	2	3	3	4	3	2	3	5	1	1	2	2	2	4	3	2	2	2	4	1	5
4	3	2	2	2	2	4	4	4	3	3	3	3	2	5	5	5	4	3	4	4	4	4	5	3	4	5	4
4	2	3	2	3	3	4	3	4	3	3	3	3	3	2	2	2	2	2	3	3	3	3	3	3	4	3	4
3	3	3	3	3	3	3	3	3	3	3	3	3	3	3	3	3	3	3	3	3	3	3	3	3	5	5	5
3	3	3	3	3	3	3	3	3	3	3	3	4	3	3	3	3	3	3	3	3	3	3	3	3	3	3	3
3	3	3	4	3	4	3	3	3	3	3	4	4	4	3	3	3	3	3	4	3	4	4	4	4	3	3	3
4	3	4	3	3	3	4	3	3	3	3	4	4	3	2	1	1	1	1	1	2	1	2	3	2	3	1	3
2	2	2	2	2	3	4	3	4	3	2	4	4	4	3	3	3	2	3	3	4	3	3	3	4	4	2	4
2	1	1	1	1	1	3	1	1	3	1	4	4	4	1	1	1	1	1	1	3	1	1	1	1	2	2	4
3	3	3	3	3	3	3	3	4	3	3	4	4	4	3	3	4	3	3	3	4	4	4	4	3	3	1	3
3	4	4	4	3	3	5	4	4	3	3	4	4	4	3	2	4	3	3	3	3	3	4	4	3	2	2	2
2	4	3	4	3	3	4	3	4	3	4	4	4	4	2	3	3	3	3	3	3	3	3	3	3	3	3	3
4	4	4	4	4	4	2	4	4	4	4	4	4	4	3	3	3	3	3	4	4	4	3	3	3	4	3	4
3	4	3	3	3	4	2	3	3	3	3	2	3	3	2	1	3	2	3	3	4	4	3	4	4	2	2	2
3	3	3	4	4	4	4	4	4	4	4	4	4	4	4	4	4	4	3	3	4	3	3	3	3	4	4	4
4	4	3	3	3	4	3	3	4	3	4	3	3	3	4	4	4	4	3	4	3	3	3	3	3	3	3	3
3	3	3	4	3	4	5	4	4	3	2	4	3	3	3	3	4	4	3	4	4	4	4	3	3	4	3	4
4	4	4	4	3	5	4	4	2	2	3	3	3	2	5	5	3	3	3	3	2	2	3	3	3	4	4	1
1	2	3	4	4	3	4	3	5	4	3	3	3	4	2	3	3	2	3	4	3	4	4	4	4	3	3	4
3	3	2	2	4	4	4	4	4	4	5	5	4	5	4	4	5	5	5	5	4	4	5	5	5	5	5	5
2	2	2	3	3	3	4	3	4	4	3	5	5	5	2	2	2	2	2	3	4	4	4	4	4	4	4	4
2	1	3	3	2	3	3	2	3	3	3	3	3	3	2	2	2	2	2	2	2	2	2	2	2	2	2	2
2	2	3	4	3	3	3	3	4	3	4	4	4	4	2	2	2	2	1	3	4	4	4	4	4	4	4	4
4	3	3	3	3	3	4	3	3	4	4	3	3	3	3	3	3	3	3	3	3	3	3	3	3	3	3	3
3	2	4	3	3	3	4	3	3	3	3	4	4	4	2	2	2	2	2	2	2	3	2	3	4	1	1	1
5	5	4	4	3	3	4	1	5	4	3	5	4	3	3	4	3	5	4	5	3	5	3	4	5	3	5	3
4	4	4	4	4	4	3	4	4	4	4	4	4	4	2	2	2	3	3	3	4	4	3	3	3	3	3	4
4	4	4	4	4	4	4	4	4	4	4	3	3	3	2	3	2	4	4	4	4	4	5	5	4	3	4	4
2	3	3	2	2	2	4	3	3	3	2	3	3	3	2	2	1	3	1	1	2	2	2	3	2	2	2	2
3	3	3	4	4	3	3	3	4	3	4	3	3	3	3	3	3	3	3	3	4	3	3	3	3	2	2	2
4	4	3	3	3	4	5	4	4	4	3	4	4	4	2	3	3	3	4	4	4	4	3	4	3	3	2	3
2	4	4	4	4	4	5	5	4	5	5	5	5	5	2	2	4	2	5	4	5	4	5	5	5	4	4	4
3	3	3	4	3	3	5	3	5	5	5	5	5	5	3	2	2	1	2	3	3	3	3	4	3	4	4	4
3	5	4	4	3	4	5	4	2	5	3	3	3	4	1	2	3	3	2	3	3	3	4	3	3	3	2	3
[truncated: 219 more rows]
